# Supplementary material for: Modulation of liver metabolism and gut microbiota by Alhagi-honey alleviated heat stress-induced liver damage
Source: Stress Biol. 2024 Sep 30;4(1):41. doi: 10.1007/s44154-024-00178-6 (PMC11442815; doi:10.1007/s44154-024-00178-6)
Supplement: Supplementary file 1 — Supplementary Material 1. [file 44154_2024_178_MOESM1_ESM.xlsx]

## Sheet: TOTAL
	Group
	NC			HS			HS+AH			AH
liver metabolites	NC1	NC2	NC3	HS1	HS2	HS3	HS+AH1	HS+AH2	HS+AH3	AH1	AH2	AH3
Nicotinamide	4.44806e+10	5.10688e+10	5.37735e+10	4.30705e+10	4.76187e+10	3.98949e+10	5.01297e+10	5.2153e+10	4.18185e+10	5.59154e+10	5.12957e+10	4.22478e+10
Betaine	2.12332e+10	1.29973e+10	2.89691e+10	1.36558e+10	2.82043e+10	1.80572e+10	2.65075e+10	2.54762e+10	2.34484e+09	2.25847e+10	2.26528e+10	2.4624e+10
L-Pyroglutamic acid	7.41561e+09	8.92991e+09	1.06961e+10	1.30571e+10	1.39111e+10	1.13634e+10	1.65233e+10	1.60845e+10	1.28535e+10	7.78935e+09	9.42148e+09	1.20157e+10
Indole-3-acrylic acid	4.55532e+09	5.29099e+09	4.11131e+09	6.75294e+09	6.67127e+09	5.59959e+09	5.82682e+09	5.59635e+09	5.69931e+09	4.60509e+09	6.01712e+09	6.44775e+09
DL-Tryptophan	4.47299e+09	5.18493e+09	4.03491e+09	6.63093e+09	6.55525e+09	5.5104e+09	5.72913e+09	5.5066e+09	5.58591e+09	4.50712e+09	5.89541e+09	6.32223e+09
DL-Carnitine	3.55776e+09	4.90712e+09	4.15898e+09	6.13172e+09	6.1613e+09	4.83938e+09	7.0332e+09	5.43538e+09	5.42578e+09	4.23218e+09	5.28374e+09	4.59016e+09
Proline	4.06619e+09	3.0197e+09	2.8295e+09	2.08004e+09	1.96484e+09	1.75135e+09	1.60953e+09	1.63383e+09	2.91503e+09	3.24364e+09	4.65821e+09	2.54018e+09
Creatine	2.29864e+09	4.35746e+09	2.20069e+09	2.70661e+09	2.6426e+09	2.37423e+09	2.01398e+09	1.83256e+09	2.25909e+09	1.8247e+09	2.35691e+09	1.49414e+09
L-(-)-Methionine	2.60273e+09	3.90917e+09	2.89353e+09	2.16748e+09	2.32615e+09	1.59551e+09	1.26623e+09	1.47138e+09	2.54382e+09	3.09798e+09	3.40556e+09	2.55995e+09
Acetanilide	2.32506e+09	3.33612e+09	1.20712e+09	2.21302e+09	2.8909e+09	1.82171e+09	1.69197e+09	1.21458e+09	2.0076e+09	2.49596e+09	1.54082e+09	2.03148e+09
Uracil	2.15704e+09	1.8814e+09	1.93221e+09	2.05173e+09	2.11439e+09	2.31784e+09	1.29801e+09	1.81512e+09	2.69085e+09	2.9334e+09	2.00458e+09	3.37256e+09
DL-Lysine	2.22843e+09	2.19397e+09	2.32608e+09	2.40697e+09	2.68048e+09	2.02001e+09	1.96717e+09	2.05405e+09	2.84959e+09	2.58676e+09	2.79341e+09	2.6438e+09
Valine	2.08663e+09	1.57498e+09	2.66309e+09	1.35821e+09	1.77574e+09	1.06377e+09	1.56426e+09	1.67235e+09	1.49432e+09	1.90735e+09	2.08104e+09	1.80986e+09
Trigonelline	9.70049e+08	1.89567e+09	1.50708e+09	5.96091e+08	3.26681e+08	6.73372e+08	5.9586e+08	7.74888e+08	8.06004e+08	1.09545e+09	6.90314e+08	7.53904e+08
Methionine	1.2151e+09	1.14487e+09	1.22736e+09	1.02585e+09	8.90937e+08	4.27962e+08	9.20262e+08	8.31481e+08	1.67517e+09	1.35865e+09	1.7174e+09	9.60376e+08
Urocanic acid	8.34651e+08	7.8003e+08	8.06709e+08	1.252e+09	1.60528e+09	1.07737e+09	1.24814e+09	1.26706e+09	2.2409e+08	4.94906e+07	1.07548e+09	1.37717e+09
Choline	6.58992e+08	1.31855e+09	1.20106e+09	8.87168e+08	1.01933e+09	8.59148e+08	9.89171e+08	8.7548e+08	7.64676e+08	1.26942e+09	1.79632e+09	5.45541e+08
Cysteinylglycine	5.76554e+08	6.49799e+08	1.31475e+09	5.02437e+08	5.55559e+08	1.06247e+09	9.14272e+08	7.7254e+08	6.7562e+08	1.02762e+09	5.09965e+08	7.5583e+08
Melezitose	4.6981e+08	7.70418e+07	1.05306e+08	1.33979e+09	1.33965e+09	1.21855e+09	1.18895e+09	1.13498e+09	9.84723e+08	1.93516e+08	3.4486e+08	8.41725e+08
Ornithine	6.8103e+08	7.24161e+08	7.38425e+08	6.07244e+08	5.7305e+08	5.28743e+08	5.30939e+08	5.66749e+08	7.83655e+08	1.10111e+09	1.10482e+09	8.7941e+08
L-Ergothioneine	2.39511e+08	7.08087e+08	3.19132e+08	3.46415e+08	2.27879e+08	1.82933e+08	3.94752e+08	6.31633e+08	3.17379e+08	3.51443e+08	4.1323e+08	4.1008e+08
Guanine	1.42672e+08	1.6089e+08	2.5427e+08	3.69462e+08	5.24135e+08	7.36483e+08	3.96864e+08	1.91001e+08	9.86734e+08	4.77316e+08	4.27465e+08	3.5433e+08
Glycerophospho-N-palmitoyl ethanolamine	2.11831e+08	2.83617e+08	5.46573e+08	4.05105e+08	3.43284e+08	3.11977e+08	2.68365e+08	5.49999e+08	3.29821e+08	2.3919e+08	3.66963e+08	3.40139e+08
Glucose 1-phosphate	4.04113e+08	6.11982e+08	4.61313e+08	4.61646e+08	3.86841e+08	3.23314e+08	3.0725e+08	5.32755e+08	3.15217e+08	3.79696e+08	4.88271e+08	4.2143e+08
Palmitoyl sphingomyelin	3.64043e+08	4.35459e+08	2.08256e+08	2.66082e+08	5.16734e+08	3.10951e+08	2.30791e+08	3.6324e+08	2.07993e+08	2.27357e+08	2.01167e+08	1.62878e+08
Υ-Glutamylcysteine	4.53483e+08	4.61797e+08	4.4386e+08	4.49207e+08	1.94755e+08	3.55865e+08	2.7328e+08	3.80689e+08	2.84882e+08	2.65538e+08	3.87605e+08	4.95093e+08
2-Aminoadipic acid	3.42547e+08	2.72252e+08	2.60237e+08	1.36122e+08	1.74997e+08	1.40715e+08	1.88499e+08	1.50928e+08	1.57142e+08	6.38719e+08	2.04317e+08	2.38319e+08
Indole	3.76678e+08	4.36313e+08	3.32258e+08	5.82985e+08	5.83891e+08	4.78634e+08	5.07449e+08	5.04979e+08	5.13499e+08	4.16415e+08	5.53584e+08	6.1667e+08
6-Methylquinoline	3.54792e+08	3.97943e+08	3.00034e+08	5.12256e+08	4.82587e+08	4.10789e+08	4.29855e+08	4.48726e+08	4.31072e+08	3.41424e+08	4.49509e+08	4.89154e+08
Monoolein	7.23948e+07	2.75506e+08	2.48118e+08	4.35337e+08	2.79405e+08	4.19866e+08	4.87044e+08	3.34527e+08	2.76861e+08	9.86957e+07	7.99515e+07	1.89108e+08
4-Guanidinobutyric acid	2.6057e+08	2.26652e+08	3.55455e+08	1.09012e+08	6.62492e+07	1.9632e+08	6.55984e+07	7.65035e+07	1.27522e+08	3.12664e+08	2.86905e+08	2.0675e+08
Cytidine 5'-diphosphocholine	1.99204e+08	3.04109e+08	2.2681e+08	2.10683e+08	1.42608e+08	1.325e+08	4.35326e+07	1.42568e+08	9.59399e+07	2.18655e+08	2.88765e+08	1.60154e+08
Valylproline	2.30736e+08	1.9932e+08	1.47842e+08	1.74596e+08	8.53362e+07	8.59404e+07	6.64531e+07	8.58704e+07	8.54456e+07	4.36645e+07	1.32269e+08	1.36994e+08
N-Acetyl-DL-glutamic acid	2.01286e+08	1.00895e+08	1.28227e+08	6.4057e+07	5.7115e+07	5.47285e+07	4.14098e+07	4.32394e+07	9.96071e+07	1.12849e+08	1.47865e+08	1.35467e+08
Acetylcholine	1.24842e+08	2.13215e+08	9.91797e+07	1.41812e+08	1.45227e+08	1.61296e+08	1.46772e+08	1.43329e+08	1.04415e+08	1.11434e+08	1.16552e+08	1.17987e+08
DL-Dipalmitoylphosphatidylcholine	1.18162e+08	1.70141e+08	1.70252e+08	1.32129e+08	1.08708e+08	1.63745e+08	9.96432e+07	9.61273e+07	1.18766e+08	8.2853e+07	1.37807e+08	5.26433e+07
Thiamine	8.99893e+07	1.1247e+08	1.37245e+08	1.61932e+08	1.41651e+08	1.29666e+08	1.45655e+08	3.54301e+07	1.37904e+08	1.07189e+08	1.0121e+08	1.22838e+08
Υ-L-Glutamyl-L-glutamic acid	9.49371e+07	1.31195e+08	1.13825e+08	9.40499e+07	7.40967e+07	8.82832e+07	3.53294e+07	5.24497e+07	5.44558e+07	1.10387e+08	1.12327e+08	7.21656e+07
S-Adenosylmethionine	2.99492e+07	1.22196e+08	5.50348e+07	1.57955e+08	1.53772e+08	1.30834e+08	1.02467e+08	1.04496e+08	4.17817e+07	2.88279e+07	7.07987e+07	6.21949e+07
Cytidine 5'-monophosphate (hydrate)	6.24767e+07	1.19426e+08	1.04575e+08	4.15419e+07	3.65917e+07	3.44689e+07	3.04008e+07	3.28884e+07	5.4264e+07	8.35492e+07	7.77351e+07	5.71752e+07
N6,N6,N6-Trimethyl-L-lysine	4.24254e+07	8.25856e+07	6.08974e+07	8.21236e+07	7.87123e+07	8.09311e+07	7.94219e+07	9.02248e+07	9.01294e+07	7.16302e+07	8.23608e+07	7.61579e+07
5'-S-Methyl-5'-thioadenosine	2.12952e+07	3.1678e+07	3.55364e+07	9.60548e+07	8.76818e+07	1.06147e+08	7.12748e+07	7.51553e+07	1.75614e+07	1.62263e+07	3.48262e+07	4.27186e+07
Nicotinamide adenine dinucleotide (NAD+)	6.22872e+07	6.57916e+07	5.6599e+07	1.77363e+07	1.9397e+07	1.45603e+07	1.69019e+07	2.39903e+07	3.41818e+07	5.58907e+07	5.32479e+07	2.91873e+07
Spermine	5.30626e+07	1.90931e+07	1.65962e+07	1.4007e+07	1.42366e+07	1.33603e+07	1.22207e+07	1.18371e+07	2.10391e+07	2.05446e+07	1.35284e+07	1.7065e+07
7,8-Dihydrobiopterin	4.1896e+07	6.23405e+07	3.40357e+07	2.54177e+07	2.46946e+07	1.83234e+07	2.11155e+07	4.80809e+07	2.89835e+07	4.37111e+07	5.09519e+07	2.78221e+07
Pyridoxal 5'-phosphate	4.42496e+07	5.91853e+07	6.15063e+07	4.07648e+07	5.23302e+07	3.49018e+07	4.24641e+07	4.44885e+07	4.16888e+07	5.38119e+07	4.61716e+07	5.01274e+07
2-Arachidonoyl glycerol	3.23091e+07	4.17971e+07	3.69039e+07	3.32983e+07	2.48837e+07	2.37449e+07	5.21592e+07	2.40117e+07	4.72197e+07	1.90748e+07	1.1734e+07	3.01555e+07
4-Acetamidobutanoic acid	2.67606e+07	4.84319e+07	4.07709e+07	4.62081e+07	4.94434e+07	3.55006e+07	5.33874e+07	5.01355e+07	5.42147e+07	3.71144e+07	2.58019e+07	3.14971e+07
4-Phenylbutyric acid	3.86774e+07	1.57091e+07	4.66807e+07	3.86317e+07	2.78014e+07	2.94797e+07	3.44951e+07	2.93774e+07	8.3051e+06	4.55342e+07	9.4208e+06	4.89668e+07
Acetophenone	2.67815e+07	4.53238e+07	2.89264e+07	3.34164e+07	4.26932e+07	3.51302e+07	4.27426e+07	5.89816e+07	3.14895e+07	2.78672e+07	3.01624e+07	3.92089e+07
Flavin adenine dinucleotide (FAD)	2.97891e+07	3.17917e+07	2.53922e+07	3.26849e+07	3.96253e+07	3.61769e+07	3.02263e+07	3.70985e+07	2.19378e+07	2.88425e+07	1.35514e+07	2.60223e+07
Corticosterone	6.93269e+06	3.50948e+07	7.1483e+06	8.55978e+06	7.90637e+06	8.94709e+06	1.97721e+07	9.43069e+06	5.94641e+06	1.6323e+07	1.86485e+07	1.1534e+07
Argininosuccinic acid	1.40616e+07	2.09926e+07	2.21572e+07	2.18722e+07	3.66811e+07	1.584e+07	1.97113e+07	2.7586e+07	1.69555e+07	1.59691e+07	3.26127e+07	2.08623e+07
2'-O-Methyladenosine	4.85191e+06	5.45805e+06	9.18874e+06	2.00037e+07	2.00362e+07	3.66713e+07	1.99613e+07	2.23213e+07	2.37132e+07	1.62735e+07	3.40543e+06	7.84956e+06
Oleoyl ethanolamide	5.607e+06	1.06111e+07	1.29423e+07	2.39304e+07	1.38514e+07	1.51617e+07	1.79574e+07	1.43036e+07	1.00211e+07	7.1708e+06	9.76442e+06	1.14293e+07
Genistein 4'-O-glucuronide	1.45445e+07	1.86973e+06	2.74735e+06	907798	621452	2.93011e+06	948228	1.05359e+06	683250	1.70104e+06	4.80655e+06	1.96011e+06
(S)-Equol	1.20597e+07	6.20269e+06	8.73666e+06	5.9125e+06	1.985e+06	3.10958e+06	6.13358e+06	7.79061e+06	961249	3.71649e+06	6.63493e+06	6.34704e+06
(9cis)-Retinal	5.59215e+06	6.85645e+06	2.3748e+06	9.37535e+06	6.52275e+06	3.38565e+06	5.28511e+06	7.14154e+06	1.00484e+07	6.23116e+06	9.7726e+06	4.37074e+06
Genistein	8.71031e+06	1.35271e+06	2.08748e+06	586988	405300	1.50296e+06	598635	701877	462609	1.56599e+06	2.97487e+06	1.80044e+06
L-Glutathione (reduced)	6.01436e+10	2.61321e+10	5.77923e+10	3.84359e+10	2.88891e+10	5.67156e+10	5.33439e+10	4.70922e+10	4.10553e+10	5.44525e+10	4.2127e+10	4.37814e+10
Hypoxanthine	1.1722e+10	1.66313e+10	1.87185e+10	1.61081e+10	2.00061e+10	1.35757e+10	1.07182e+10	1.11376e+10	2.74543e+10	1.57992e+10	2.05592e+10	1.37346e+10
L-Phenylalanine	1.34036e+10	1.68407e+10	1.44151e+10	2.12171e+10	2.34427e+10	1.73921e+10	1.71816e+10	1.70173e+10	2.48814e+10	2.1575e+10	2.29212e+10	2.40618e+10
Xanthine	8.39615e+09	1.38681e+10	6.90485e+09	6.47573e+09	9.22567e+09	5.71834e+09	5.71015e+09	6.12744e+09	8.68666e+09	5.87074e+09	4.38624e+09	5.78594e+09
D-(-)-Glutamine	7.41287e+09	8.92524e+09	1.06925e+10	1.30523e+10	1.39071e+10	1.13592e+10	1.65213e+10	1.60839e+10	1.28493e+10	7.78292e+09	9.41858e+09	1.20177e+10
L-Tyrosine	4.06243e+09	6.10176e+09	3.3555e+09	3.68172e+09	3.72257e+09	2.81952e+09	2.76006e+09	3.11907e+09	5.21377e+09	4.48265e+09	4.59638e+09	3.62244e+09
Inosine	3.05034e+09	3.11361e+09	3.32939e+09	4.21525e+09	4.12937e+09	4.94806e+09	4.47449e+09	4.21834e+09	4.64108e+09	4.15427e+09	2.54243e+09	2.6667e+09
Adenosine 5'-monophosphate	3.02623e+09	3.56105e+09	2.78313e+09	2.0297e+09	1.40722e+09	1.32953e+09	2.41989e+09	2.33922e+09	9.85411e+08	1.76207e+09	2.53755e+09	2.33305e+09
L-Glutamic acid	2.09714e+09	2.48661e+09	2.10351e+09	2.05096e+09	2.31106e+09	1.82446e+09	2.10085e+09	1.78215e+09	2.91199e+09	2.18124e+09	2.11757e+09	2.15139e+09
Taurocholic acid	9.79416e+08	2.72907e+08	7.11553e+08	1.29037e+09	1.08985e+09	7.55639e+08	1.20413e+09	9.54795e+08	1.09519e+09	7.46074e+08	7.38389e+08	7.13607e+08
Pantothenic acid	1.24481e+09	2.05068e+09	2.18332e+09	3.06194e+09	2.81553e+09	3.04412e+09	3.1023e+09	3.18905e+09	2.1485e+09	1.93396e+09	2.3961e+09	2.78657e+09
L-Glutathione oxidized	1.6475e+09	1.82172e+09	1.78155e+09	2.63402e+08	2.90225e+08	2.60875e+08	2.78121e+08	5.78103e+08	7.05749e+08	2.01777e+09	2.32785e+09	9.78637e+08
L-Histidine	8.32813e+08	7.77962e+08	8.04727e+08	1.24991e+09	1.60368e+09	1.07488e+09	1.23468e+09	1.26461e+09	1.9257e+08	7.28401e+08	1.07308e+09	1.35906e+09
Adenosine	3.79043e+08	3.64058e+08	5.77559e+08	1.34991e+09	9.33248e+08	1.6462e+09	1.27733e+09	1.15901e+09	5.73796e+08	3.55098e+08	3.97782e+08	3.89007e+08
Uric acid	8.54866e+07	4.72117e+08	4.59738e+07	9.40399e+07	6.31058e+07	3.64649e+07	3.68156e+07	5.69093e+07	9.28339e+07	3.36437e+07	2.75531e+07	4.42405e+07
Glycyl-L-leucine	2.58366e+08	4.10441e+08	2.60933e+08	2.85213e+08	2.97505e+08	1.63795e+08	2.42263e+08	2.94213e+08	3.57319e+08	3.48999e+08	4.24563e+08	4.79472e+08
UDP-N-acetylglucosamine	1.15052e+08	1.78703e+08	9.92618e+07	5.28833e+07	5.35828e+07	4.03107e+07	6.16229e+07	1.02924e+08	3.43421e+07	6.82523e+07	1.17135e+08	7.19169e+07
5-Methyltetrahydrofolic acid	6.49637e+07	1.49355e+08	2.17341e+07	7.16016e+07	2.02985e+08	9.50848e+07	1.05689e+08	8.16638e+07	4.95174e+07	6.3609e+07	1.22782e+08	3.07055e+07
Riboflavin	1.20466e+08	1.36265e+08	7.33698e+07	1.07052e+08	9.05364e+07	1.10849e+08	1.02582e+08	1.19121e+08	8.69386e+07	4.80158e+07	9.49891e+07	6.83284e+07
L-Saccharopine	1.12652e+08	1.02797e+08	1.10034e+08	2.09288e+07	1.97618e+07	2.19459e+07	2.01562e+07	3.5276e+07	7.58419e+06	1.56693e+08	5.88952e+07	7.08615e+07
Inosine-5'-monophosphate (IMP)	3.88456e+07	1.38412e+08	1.15722e+08	9.81567e+07	7.61806e+07	5.65306e+07	6.82502e+07	1.18232e+08	4.77664e+07	4.91332e+07	5.35256e+07	6.52538e+07
Adrenic acid	3.03557e+07	7.40752e+07	1.2298e+08	7.14234e+07	5.57667e+07	5.33986e+07	1.09606e+08	4.77539e+07	6.91941e+07	4.88841e+07	3.04415e+07	5.85434e+07
Daidzein	3.79418e+07	1.52808e+07	1.24429e+07	2.33863e+06	765726	1.39975e+07	6.667e+06	6.83587e+06	7.05879e+06	2.29634e+07	2.82984e+07	1.99006e+07
Phenylacetylglycine	9.36104e+06	3.80473e+07	1.19126e+07	4.6521e+07	4.86399e+07	2.66133e+07	1.38511e+07	5.08261e+07	4.43832e+07	5.21641e+06	1.51021e+07	1.10661e+07
Flavin mononucleotide (FMN)	1.62653e+07	1.74077e+07	1.39708e+07	1.70547e+07	1.50215e+07	1.95008e+07	1.90961e+07	2.18754e+07	1.22422e+07	7.35119e+06	1.06668e+07	1.2032e+07
Cytidine	1.6483e+07	1.17493e+07	9.68596e+06	6.54988e+06	8.94801e+06	8.68401e+06	6.82249e+06	7.88665e+06	1.39223e+07	1.18377e+07	1.21038e+07	2.44465e+07
L-Norleucine	1.72756e+10	1.92402e+10	1.08021e+10	1.66356e+10	1.82363e+10	1.33735e+10	1.34237e+10	1.46388e+10	1.96843e+10	1.73973e+10	1.97512e+10	2.07121e+10
PC (14:0e/2:0)	1.04653e+10	1.29113e+10	1.36387e+10	1.15779e+10	9.84583e+09	9.53705e+09	8.46361e+09	1.25112e+10	1.06554e+10	7.38602e+09	1.09802e+10	1.10909e+10
3-methyl-5-oxo-5-(4-toluidino)pentanoic acid	9.43149e+09	1.55488e+10	8.70613e+09	1.06638e+10	8.57478e+09	1.19563e+10	1.14293e+10	1.29508e+10	1.4451e+09	1.12473e+10	1.70707e+10	6.12823e+09
PC (16:2e/2:0)	3.6628e+09	6.20399e+09	4.02416e+09	6.18612e+09	4.0097e+09	3.70575e+09	4.72921e+09	4.16701e+09	2.91031e+09	2.03767e+09	2.4352e+09	3.55042e+09
PC (18:4e/2:0)	4.60315e+09	5.39819e+09	4.80944e+09	5.18058e+09	4.82856e+09	3.41199e+09	4.45028e+09	3.91638e+09	2.63686e+09	2.5893e+09	2.12324e+09	3.90457e+09
PC (18:1/20:5)	2.1608e+09	2.84415e+09	2.49369e+09	2.46801e+09	3.02029e+09	2.17169e+09	2.27389e+09	2.54285e+09	2.47791e+09	2.47215e+09	1.55972e+09	2.16725e+09
2-Hydroxycinnamic acid	1.88789e+09	3.19128e+09	2.27736e+09	1.80837e+09	1.96449e+09	1.64068e+09	1.35422e+09	1.28326e+09	2.57854e+09	2.28558e+09	2.73397e+09	1.61746e+09
ethyl 4-amino-2-(methylsulfanyl)-1,3-thiazole-5-carboxylate	2.54687e+09	2.74587e+09	1.98258e+09	2.48345e+09	2.55169e+09	3.04399e+09	2.20424e+09	1.90315e+09	2.00515e+09	2.04161e+09	1.92567e+09	2.69191e+09
PC (17:1/17:1)	1.76572e+09	1.95364e+09	1.25564e+09	2.17248e+09	3.93824e+09	2.1967e+09	1.88116e+09	2.37309e+09	1.87198e+09	2.19215e+09	1.05881e+09	1.76698e+09
PC (17:0/17:1)	1.74139e+09	2.19119e+09	2.28635e+09	2.57802e+09	2.91145e+09	2.70389e+09	2.00069e+09	2.43513e+09	2.0324e+09	1.84547e+09	1.69239e+09	2.17003e+09
Pipecolic acid	2.20784e+09	2.17351e+09	2.30092e+09	2.37904e+09	2.65643e+09	1.99401e+09	1.94044e+09	2.03805e+09	2.81416e+09	2.55304e+09	2.75888e+09	2.62066e+09
PC (14:1e/4:0)	1.02472e+09	1.08662e+09	9.17699e+08	1.42905e+09	1.07089e+09	1.51747e+09	1.19267e+09	9.92208e+08	4.02714e+08	6.39042e+08	4.98973e+08	6.24022e+08
N-[2-chloro-6-(trifluoromethoxy)phenyl]-2,2-dimethylpropanamide	1.10111e+09	1.51129e+09	6.42029e+08	8.01828e+08	8.52938e+08	1.17784e+09	1.16618e+09	1.0559e+09	1.28108e+08	1.10752e+09	1.86164e+09	4.35466e+08
PC (17:1/17:2)	3.124e+08	5.87496e+08	1.66531e+08	7.13827e+08	9.14374e+08	8.81907e+08	1.43623e+09	5.99266e+08	8.85105e+08	3.43796e+08	9.28344e+07	2.91874e+08
Phosphocholine	6.69063e+08	8.07297e+08	6.85958e+08	8.5612e+08	7.90343e+08	6.25616e+08	7.60419e+08	7.03811e+08	4.92987e+08	4.49677e+08	4.82668e+08	7.16474e+08
Guanosine monophosphate	4.67946e+08	8.02567e+08	6.25008e+08	3.8639e+08	3.08076e+08	2.54968e+08	2.69617e+08	4.10922e+08	2.45177e+08	4.60136e+08	2.27378e+08	4.62238e+08
3-[(4-hydroxyphenyl)methyl]-octahydropyrrolo[1,2-a]pyrazine-1,4-dione	3.70829e+08	6.91316e+08	7.26564e+08	9.00513e+08	7.74815e+08	1.01885e+09	9.10573e+08	9.23731e+08	4.98047e+08	6.17658e+08	6.40946e+08	8.62249e+08
ADP-ribose	5.00531e+08	7.64603e+08	4.99073e+08	2.08993e+08	1.32841e+08	9.07073e+07	8.71267e+07	2.39384e+08	4.59669e+07	4.25172e+08	2.56113e+08	1.88573e+08
6,6-dimethyl-4-piperidino-5,6-dihydro-2H-thiine-2-thione	3.38036e+08	5.65888e+08	6.63002e+08	9.44147e+08	7.6825e+08	8.39679e+08	1.02767e+09	1.02814e+09	4.95279e+08	4.8616e+08	6.31994e+08	7.86765e+08
S-Adenosylhomocysteine	6.03473e+08	6.30317e+08	6.44951e+08	3.14053e+08	2.80497e+08	2.97991e+08	3.01234e+08	2.36728e+08	4.00196e+08	7.24505e+08	4.89755e+08	5.39395e+08
Threonine	5.58428e+08	6.85225e+08	7.1034e+08	6.8473e+08	7.1102e+08	6.05419e+08	5.07275e+08	5.56048e+08	6.62749e+08	8.08062e+08	8.93739e+08	6.89918e+08
3-Methoxybenzaldehyde	4.68899e+08	6.87969e+08	4.31595e+08	6.07016e+08	5.7226e+08	4.74124e+08	4.21123e+08	4.70673e+08	6.58315e+08	5.79892e+08	7.08939e+08	6.17922e+08
Thiazolidine-4-carboxylic acid	4.85726e+08	1.32627e+08	2.46101e+08	8.58418e+07	7.53053e+07	1.22052e+08	1.22811e+08	8.24411e+07	1.79146e+08	2.68543e+08	2.02533e+08	1.96992e+08
PC (14:0e/4:0)	1.21745e+08	3.20069e+08	4.72002e+08	5.36285e+08	4.51143e+08	3.3563e+08	4.97875e+08	4.93791e+08	4.35759e+08	1.66099e+08	2.72013e+08	4.6774e+08
UDP	5.54881e+07	3.1676e+08	2.74717e+08	6.741e+08	2.86903e+08	2.96548e+08	1.83874e+08	2.71609e+08	2.44667e+08	1.22239e+08	2.64715e+08	1.92271e+08
PE (18:1/20:5)	2.59947e+08	3.84234e+08	2.64031e+08	3.61247e+08	4.83603e+08	3.04891e+08	2.64471e+08	3.72963e+08	2.89056e+08	3.09977e+08	2.03236e+08	2.29575e+08
Phenylpropiolic acid	2.75217e+08	4.29238e+08	2.66681e+08	3.09184e+08	3.44476e+08	2.63867e+08	2.48818e+08	2.10483e+08	3.83363e+08	2.99329e+08	3.97152e+08	3.07952e+08
3-Hydroxypicolinic acid	1.80229e+08	1.97411e+08	4.65541e+08	1.55395e+08	1.31943e+08	2.54201e+07	2.24317e+08	2.65517e+08	3.1455e+08	3.40462e+08	4.95348e+08	3.49134e+08
Imidazoleacetic acid	3.30021e+08	2.74578e+08	1.76672e+07	5.35036e+08	3.63811e+08	3.46184e+08	1.67798e+07	3.56285e+08	2.55335e+08	2.90116e+07	1.62536e+07	2.0488e+07
PC (18:5e/2:0)	2.67756e+08	4.16111e+08	1.28732e+08	2.32301e+08	1.98282e+08	3.92205e+08	2.52895e+08	3.2495e+08	5.37953e+07	1.16122e+08	4.71938e+07	2.03896e+08
Hydroxyproline	3.08678e+08	2.95796e+08	3.31666e+08	2.91051e+08	2.25176e+08	2.46498e+08	2.60012e+08	2.51296e+08	1.18579e+08	2.3569e+08	3.17114e+08	2.54941e+08
(2R,3S,4S,5R,6R)-2-(hydroxymethyl)-6-(2-phenylethoxy)oxane-3,4,5-triol	4.30074e+07	1.44117e+07	1.71569e+07	2.22588e+07	1.71566e+08	1.48245e+08	5.1619e+07	5.64333e+07	5.21453e+08	2.83648e+07	3.21463e+07	1.46791e+07
PC (18:3e/2:0)	2.45356e+08	2.23508e+08	2.51848e+08	3.15162e+08	2.35813e+08	3.37408e+08	3.16192e+08	2.75963e+08	1.85535e+08	1.59416e+08	1.24439e+08	2.60519e+08
1,4-Dihydro-1-Methyl-4-Oxo-3-Pyridinecarboxamide	1.87348e+08	2.07763e+08	2.08044e+08	2.26658e+08	3.81873e+08	7.21406e+07	2.51096e+08	3.09196e+08	3.81112e+08	3.64311e+08	1.48501e+08	5.35458e+08
octadec-9-ynoic acid	9.85856e+07	2.43543e+08	2.97613e+07	2.75304e+08	2.35528e+08	2.29477e+08	2.21663e+08	1.18918e+08	3.55766e+08	1.24323e+08	1.33578e+08	9.60516e+07
19(R)-HETE	8.10569e+07	3.3244e+08	1.46143e+08	2.02455e+08	1.61824e+08	1.76218e+08	2.35298e+08	2.9488e+08	8.59695e+07	9.41803e+07	6.88923e+07	1.12881e+08
D-(+)-Glucose	2.4e+08	3.29604e+08	2.39488e+08	2.86735e+08	2.65275e+08	2.42728e+08	3.12187e+08	3.26169e+08	2.14358e+08	2.20288e+08	2.37617e+08	2.89343e+08
Erythrono-1,4-lactone	2.28027e+08	2.66528e+08	2.15906e+08	4.10118e+08	3.03919e+08	3.391e+08	2.77589e+08	2.23127e+08	3.65321e+08	3.19548e+08	2.65131e+08	4.06615e+08
Guanidineacetic acid	5.42281e+07	1.77009e+08	8.07207e+07	8.12957e+07	6.21322e+07	5.90581e+07	6.42638e+07	9.32399e+07	3.99688e+08	1.23027e+08	1.46763e+08	1.74861e+08
PC (20:4/20:4)	2.02384e+08	1.58973e+08	1.23211e+08	2.11462e+08	2.81212e+08	3.19085e+08	2.1953e+08	2.5036e+08	1.45824e+08	1.77407e+08	5.93664e+07	1.45908e+08
PC (14:0e/3:0)	1.126e+08	1.41703e+08	2.19031e+08	2.01578e+08	1.73057e+08	1.32207e+08	1.92837e+08	1.60388e+08	1.53145e+08	4.42289e+07	1.51216e+08	1.77074e+08
L-Ascorbate	6.99819e+07	2.63143e+08	1.67252e+08	1.21816e+08	1.39031e+08	1.18036e+08	1.23641e+08	8.34861e+07	1.23681e+08	8.00604e+07	8.74424e+07	1.22929e+08
3'-Dephospho-CoA	2.09456e+08	1.17244e+08	1.22019e+08	1.88029e+08	1.45366e+08	1.73018e+08	1.4028e+08	2.19271e+08	1.4262e+08	1.64987e+08	2.00861e+08	2.06434e+08
6-(3-hydroxybutan-2-yl)-5-(hydroxymethyl)-4-methoxy-2H-pyran-2-one	1.70425e+08	1.55734e+08	1.9144e+08	2.12407e+08	2.12705e+08	2.78014e+08	1.33119e+08	2.15037e+08	2.56377e+08	2.97701e+08	2.38076e+08	2.90704e+08
Dl-Indole-3-lactic acid	1.52313e+08	2.43885e+08	7.46907e+07	1.49716e+08	3.71006e+07	2.01802e+07	5.40862e+07	1.14774e+08	1.84819e+08	1.00962e+08	1.15291e+08	1.95377e+08
PC (20:3/20:4)	1.45486e+08	1.71137e+08	1.42429e+08	1.45118e+08	2.82163e+08	1.33824e+08	2.47652e+08	1.99518e+08	2.04834e+08	1.85632e+08	7.2786e+07	2.02783e+08
N-acetyl-D-glucosamine	1.05675e+08	1.95672e+08	2.22271e+08	1.52518e+08	1.53359e+08	1.16591e+08	1.40772e+08	9.76624e+07	2.12509e+08	2.77078e+08	1.97487e+08	1.67071e+08
Prolylleucine	1.63244e+08	2.12692e+08	8.73013e+07	2.53891e+08	2.29266e+08	2.24733e+08	2.5115e+08	1.57647e+08	2.7704e+08	1.81664e+08	2.28816e+08	1.83354e+08
o-Cresol	1.57205e+08	2.03544e+08	1.80656e+08	2.55109e+08	2.88176e+08	2.19625e+08	2.23099e+08	2.57717e+08	5.72621e+07	2.54716e+08	2.73888e+08	2.94228e+08
PC (18:1/18:2)	1.77399e+08	5.65421e+06	4.71122e+06	4.04431e+06	1.06818e+06	6.497e+06	3.39017e+06	3.07586e+06	2.6507e+06	2.03189e+06	2.55066e+06	2.15885e+06
Styrene	1.54003e+08	2.17891e+08	1.43194e+08	1.6173e+08	1.8303e+08	1.80511e+08	2.24409e+08	2.68529e+08	1.8123e+08	1.70903e+08	2.00765e+08	2.436e+08
Ala-Ile	1.63618e+08	2.13243e+08	7.02322e+07	4.95465e+07	4.04977e+07	2.32504e+07	5.06729e+07	1.00913e+08	3.58714e+07	7.48116e+07	7.3929e+07	1.16145e+08
N-Acetylhistidine	1.01883e+08	1.99206e+08	1.08214e+08	5.49516e+07	5.7819e+07	7.33725e+07	5.04226e+07	6.77832e+07	5.39689e+07	6.84362e+07	1.12822e+08	7.32855e+07
DL-Stachydrine	1.56228e+08	1.95696e+08	1.28742e+08	1.0868e+08	1.42725e+08	1.08602e+08	1.72315e+08	1.36372e+08	4.66838e+07	2.07642e+08	1.44806e+08	1.69057e+08
Phosphoethanolamine	1.00083e+08	1.61516e+08	1.7249e+08	1.6932e+08	1.69714e+08	1.6955e+08	9.83669e+07	5.24525e+07	9.13833e+07	1.30259e+08	2.56359e+08	1.19157e+08
PC (14:1e/6:0)	6.75639e+07	1.02278e+08	1.46094e+08	1.47842e+08	1.01238e+08	1.13598e+08	1.49447e+08	1.25459e+08	3.54087e+07	7.33909e+07	4.05095e+07	1.41578e+08
Uridine 5'-monophosphate	5.15696e+07	1.11854e+08	1.83103e+08	7.09222e+07	4.96718e+07	3.2549e+07	5.77947e+07	7.19143e+07	2.85125e+07	3.81297e+07	8.14731e+07	9.92965e+07
VPH	4.18102e+07	7.37268e+07	5.73141e+07	2.13339e+08	1.61748e+08	1.20423e+08	1.24151e+08	1.54441e+08	1.73979e+08	5.40747e+07	1.07644e+08	6.20954e+07
PC (19:2/19:2)	7.91241e+07	9.78456e+07	1.0793e+08	9.74567e+07	4.33267e+07	2.03328e+08	7.16303e+07	1.20489e+08	7.78232e+07	9.65744e+07	1.03483e+08	2.86463e+07
Lipoic acid	1.21598e+08	1.15433e+08	1.19499e+08	1.17013e+08	1.27928e+08	9.43381e+07	9.12635e+07	9.55839e+07	2.63612e+07	1.39505e+08	1.66163e+08	1.35654e+08
6,7,8-trimethoxy-3-phenyl-2-thioxo-1,2,3,4-tetrahydroquinazolin-4-one	614925	595894	889218	4.69766e+06	420030	410995	509030	2.3317e+08	1.54705e+06	440610	614671	444752
1-Methylguanine	1.15877e+08	1.06727e+08	1.39723e+08	6.63105e+07	4.81608e+07	3.1703e+07	3.5735e+07	5.06968e+07	8.49268e+07	1.82872e+08	9.44089e+07	8.09136e+07
(1E,4E)-1,5-bis(4-methoxyphenyl)penta-1,4-dien-3-one	1.18215e+08	1.39757e+08	1.42203e+08	1.70052e+08	1.69043e+08	1.52591e+08	1.79724e+08	1.80331e+08	1.45906e+08	1.22728e+08	1.26132e+08	1.56065e+08
Cafestol	6.57403e+07	1.42279e+08	8.90885e+07	9.90872e+07	8.31941e+07	8.63973e+07	6.08301e+07	8.34982e+07	2.51092e+07	5.95882e+07	5.55031e+07	8.41289e+07
DL-Citrulline	4.78065e+07	7.9137e+07	6.70569e+07	6.17954e+07	7.46347e+07	7.54218e+07	3.73562e+07	3.958e+07	8.87789e+07	8.53208e+07	1.89066e+08	9.89162e+07
Dihydrothymine	7.12397e+07	1.39118e+08	7.93626e+07	1.37258e+08	1.30881e+08	1.33552e+08	1.89042e+08	9.14984e+07	1.69779e+08	4.47906e+07	1.83292e+08	4.75715e+07
2-[(3S)-1-Benzyl-3-pyrrolidinyl]-1,3-benzothiazole	1.1166e+08	1.25208e+08	6.25634e+07	5.72647e+07	3.14686e+07	2.40074e+07	4.49936e+07	7.96577e+07	5.03681e+07	8.30184e+07	7.8979e+07	1.2199e+08
Maltotetraose	1.60539e+07	1.08274e+07	9.28095e+06	1.33496e+08	1.57235e+08	1.09356e+08	4.05603e+07	1.18343e+08	1.15147e+08	2.11483e+07	2.01326e+07	2.50494e+07
FRH	7.14704e+07	8.99562e+07	8.60166e+07	8.45705e+07	7.30301e+07	7.71356e+07	7.02054e+07	9.4574e+07	7.78374e+07	5.29075e+07	8.13239e+07	7.7061e+07
5-Aminosalicylic Acid	8.55714e+07	5.18851e+07	6.31484e+07	5.41451e+07	8.52115e+07	2.12936e+07	6.22454e+07	7.81516e+07	1.05103e+08	8.71155e+07	4.73838e+07	2.01302e+08
Pyridoxamine	1.04885e+08	6.91769e+07	6.97733e+07	7.65974e+07	8.50128e+07	6.79421e+07	8.50381e+07	8.66469e+07	1.12619e+08	1.132e+08	1.37951e+08	1.0636e+08
trans-4-Hydroxy-L-proline	1.0183e+08	1.28073e+08	7.80003e+07	1.02519e+08	8.80404e+07	6.23724e+07	5.74273e+07	6.0262e+07	1.20779e+08	1.03979e+08	8.26393e+07	8.23468e+07
N,N-Dimethylarginine	8.50064e+07	1.0639e+08	1.17944e+08	7.35549e+07	1.11415e+08	7.05843e+07	7.23156e+07	5.13608e+07	1.58674e+08	1.39451e+08	1.52894e+08	1.21632e+08
FMH	3.53458e+07	2.77562e+07	1.28685e+08	8.30378e+07	5.61982e+07	7.75004e+07	5.92852e+07	4.51341e+07	3.08174e+07	6.04486e+07	2.48294e+07	1.10912e+08
Oxaceprol	9.78533e+07	1.12954e+08	9.89987e+07	8.52612e+07	3.85128e+07	3.08572e+07	5.36467e+07	6.49864e+07	5.22908e+07	8.30008e+07	8.44979e+07	9.74124e+07
N-Acetylornithine	5.35436e+07	1.2108e+08	4.28233e+07	3.37818e+07	2.29042e+07	1.17139e+07	1.93287e+07	3.22052e+07	2.75323e+07	7.7719e+07	4.94446e+07	5.13664e+07
D-Raffinose	2.50663e+07	3.5557e+06	6.21163e+06	1.50452e+08	7.98633e+07	1.10395e+08	9.56505e+07	1.2269e+08	7.92005e+07	1.14286e+07	1.87675e+07	6.32852e+07
FLK	7.72769e+07	1.12822e+08	1.01985e+08	1.00405e+08	1.11425e+08	5.70254e+07	9.16611e+07	9.56729e+07	1.44235e+08	1.4055e+08	1.34855e+08	1.33133e+08
PC (16:0e/3:0)	3.42488e+07	4.317e+07	1.18233e+08	8.40272e+07	5.02421e+07	4.30949e+07	5.60371e+07	7.88126e+07	5.66286e+07	2.8997e+07	3.39267e+07	7.9445e+07
Glu-Gln	4.36305e+07	1.10227e+08	3.89398e+07	1.11894e+08	5.94169e+07	4.50952e+07	3.01242e+07	3.61789e+07	5.30301e+07	3.51717e+07	4.04782e+07	3.36425e+07
PC (18:2/19:2)	4.31696e+07	7.03663e+07	7.61673e+07	4.80263e+07	6.31339e+07	1.39294e+08	8.96265e+07	6.39344e+07	7.10096e+07	5.67017e+07	3.39938e+07	3.52141e+07
α-Lactose	5.87914e+07	4.32158e+07	4.35323e+07	8.15277e+07	7.66227e+07	7.12835e+07	5.25366e+07	6.8899e+07	1.0227e+08	4.23262e+07	9.88113e+07	1.02643e+08
PC (18:5e/4:0)	5.11377e+07	7.98872e+07	5.50996e+07	8.06497e+07	7.59277e+07	6.75483e+07	4.32896e+07	8.37018e+07	2.81389e+07	2.58882e+07	2.11345e+07	3.9007e+07
Epinephrine	4.60302e+07	7.59532e+07	7.30171e+07	1.21897e+08	1.05852e+08	1.26043e+08	9.75674e+07	9.75701e+07	8.84159e+07	6.67492e+07	8.39294e+07	8.88076e+07
Acetylcarnitine	7.70967e+07	5.89391e+07	2.08336e+07	2.69248e+07	3.80492e+07	2.19784e+07	1.01408e+08	1.74166e+07	2.7929e+07	2.27251e+07	4.69646e+07	2.6556e+07
ACar 20:4	3.26837e+07	5.35934e+07	4.11241e+07	5.85397e+07	8.65867e+07	7.0068e+07	9.42516e+07	4.71906e+07	4.20637e+07	2.49547e+07	3.14552e+07	3.72434e+07
Tetramethylpyrazine	2.36894e+07	1.69723e+07	1.51377e+07	6.49032e+07	1.72194e+07	2.37582e+07	1.14855e+07	9.26148e+06	5.59087e+07	2.32153e+07	1.20971e+08	2.52778e+07
Estriol	7.08193e+07	2.34941e+07	5.29967e+07	1.50327e+07	6.32216e+06	2.98509e+07	6.14153e+07	9.1324e+07	8.75965e+07	3.82157e+07	2.90977e+07	7.34663e+07
2-hydroxy-6-[(8Z,11Z)-pentadeca-8,11,14-trien-1-yl]benzoic acid	1.05086e+06	5.99695e+07	5.89446e+07	7.28006e+07	6.04352e+07	5.35878e+07	6.44101e+07	5.02642e+07	2.09116e+07	2.47742e+07	6.55066e+06	4.30392e+07
Dl-3-Hydroxynorvaline	4.49725e+07	5.69083e+07	4.21294e+07	4.90636e+07	4.35417e+07	3.95064e+07	3.92319e+07	4.16257e+07	5.68544e+07	3.2632e+07	3.67342e+07	3.65563e+07
PE (18:2/18:2)	5.71379e+07	7.01545e+07	6.22927e+07	6.99874e+07	8.3015e+07	7.66812e+07	7.52062e+07	7.46089e+07	6.44918e+07	6.06104e+07	3.83964e+07	7.96167e+07
Boc-beta-cyano-L-alanine	6.31785e+07	5.09374e+07	2.38048e+07	9.10541e+06	4.14038e+06	3.95657e+06	6.19935e+06	1.21602e+07	7.04171e+06	2.48674e+07	2.01024e+07	2.57492e+07
Trehalose 6-phosphate	3.2205e+07	2.47022e+07	2.92731e+07	6.5919e+07	5.66773e+06	6.77392e+07	3.1155e+07	1.19181e+08	4.36288e+07	2.96182e+07	5.70764e+07	4.66129e+07
3-hydroxy-3-methylpentanedioic acid	5.98778e+07	6.46305e+07	6.23664e+07	6.79254e+07	7.55033e+07	7.33611e+07	8.94552e+07	8.87548e+07	8.71818e+07	8.59864e+07	8.41634e+07	6.5016e+07
(-)-Epigallocatechin	5.19148e+07	6.81582e+07	7.50867e+07	3.6155e+07	4.38833e+07	4.1433e+07	3.20422e+07	4.26652e+07	5.69623e+07	6.38122e+07	6.14732e+07	5.70579e+07
2-(2-amino-3-methylbutanamido)-3-phenylpropanoic acid	5.80594e+07	6.33909e+07	3.15575e+07	1.20038e+07	2.36805e+07	9.49729e+06	3.10063e+07	3.88498e+07	1.72256e+07	1.22715e+07	1.72026e+07	5.81243e+07
L-Isoleucine	2.66129e+07	7.06866e+07	3.2115e+07	3.75691e+07	4.66227e+07	4.23059e+07	2.77618e+07	2.48594e+07	1.66067e+07	2.78673e+07	4.0306e+07	2.3283e+07
Hypotaurine	5.62206e+07	2.5925e+07	4.2796e+07	2.87187e+07	1.77589e+07	1.62678e+07	2.25481e+07	1.91494e+07	7.46353e+06	7.87763e+07	1.37223e+07	7.48116e+07
N-Acetylmethionine	2.80605e+07	6.78874e+07	2.90412e+07	3.46644e+07	2.0185e+07	3.62351e+07	4.16698e+07	6.21085e+07	3.53733e+07	1.9543e+07	3.39026e+07	4.47238e+07
1-Methylhistidine	2.64326e+07	3.54644e+07	2.86809e+07	3.73718e+07	4.59598e+07	3.36667e+07	4.89272e+07	4.17944e+07	9.47273e+07	2.99877e+07	2.02563e+07	2.80188e+07
L-Tyrosine methyl ester	2.63605e+07	3.34198e+07	3.18744e+07	2.79911e+07	2.78297e+07	2.10353e+07	2.40143e+07	2.30858e+07	3.96046e+07	7.85129e+07	3.81792e+07	2.3877e+07
PC (18:2e/2:0)	5.1284e+07	3.48948e+07	3.17658e+07	4.61007e+07	3.97914e+07	4.5617e+07	5.95306e+07	3.45036e+07	1.36499e+07	2.1586e+07	1.64433e+07	2.9008e+07
S-Lactoyglutathione	5.04323e+07	3.84746e+07	5.62649e+07	3.98457e+07	3.4084e+07	4.86133e+07	4.65369e+07	3.36081e+07	1.81393e+07	4.42078e+07	2.63561e+07	3.90064e+07
1,3-Dimethyluracil	3.05709e+07	3.40782e+07	2.35691e+07	3.49685e+07	2.97843e+07	8.08435e+07	3.03191e+07	4.66416e+07	6.20955e+07	2.75489e+07	2.61514e+07	2.42097e+07
4-Aminobutyric acid	1.64621e+07	6.06616e+07	4.75667e+07	3.20059e+07	4.6595e+07	2.50447e+07	2.09016e+07	2.73962e+07	4.44591e+07	4.1531e+07	5.96746e+07	4.03001e+07
α-Aspartylphenylalanine	4.48487e+07	5.97087e+07	2.96926e+06	7.65083e+06	4.89026e+06	6.02145e+06	6.82516e+06	1.67784e+07	4.87662e+06	3.05268e+06	9.67747e+06	7.62019e+06
PC (17:0/18:4)	2.10989e+07	3.87364e+07	3.95035e+07	2.87289e+07	7.07762e+07	4.34436e+07	3.09873e+07	4.66265e+07	3.36431e+07	2.70431e+07	1.11638e+07	3.20775e+07
3-Methoxyflavone	4.71409e+07	1.04039e+07	2.50985e+07	1.34583e+07	9.48723e+06	3.70956e+07	4.42211e+07	3.11617e+07	2.77995e+07	4.15737e+07	1.95393e+07	6.68145e+07
PC (16:1e/22:6)	2.01907e+07	5.85463e+07	1.99832e+06	5.65906e+07	4.21124e+07	2.93405e+07	5.56531e+07	4.70173e+07	4.11123e+07	2.20769e+07	6.81299e+07	3.46431e+07
3-hydroxy-2-[5-nitro-2-(1-pyrrolidinyl)benzyl]propanenitrile	4.70734e+07	4.10944e+07	2.32185e+07	2.11322e+07	1.37457e+07	9.13029e+06	1.34894e+07	2.80119e+07	1.57819e+07	1.52529e+07	1.25595e+07	1.89683e+07
PE (20:3/20:4)	2.44867e+07	4.35464e+07	2.67086e+07	7.18606e+07	4.13205e+07	5.5744e+07	4.94968e+07	4.7302e+07	5.8035e+07	4.42154e+07	2.19462e+07	4.00734e+07
Aflatoxin G1	3.51773e+07	4.05211e+07	4.62348e+07	4.68776e+07	3.52087e+07	4.94076e+07	6.92616e+07	5.96227e+07	4.44831e+07	5.43903e+07	3.66025e+07	7.67869e+07
(4-methoxyphenyl)(4-nitrophenyl)methanone	2.76219e+07	4.60634e+07	4.87397e+07	7.01048e+07	5.67436e+07	6.53386e+07	7.90297e+07	7.31684e+07	3.6717e+07	3.71475e+07	4.87363e+07	5.50909e+07
Creatinine	2.3565e+07	4.71414e+07	2.12329e+07	2.87261e+07	2.68145e+07	2.92307e+07	5.51726e+07	2.0207e+07	7.8637e+07	2.20319e+07	2.64302e+07	1.66193e+07
L-Tyrosinemethylester	2.19418e+07	2.64295e+07	2.57327e+07	2.22594e+07	2.11765e+07	1.51203e+07	1.87064e+07	1.81114e+07	3.39476e+07	6.61777e+07	2.87485e+07	2.12418e+07
Cuminaldehyde	3.29333e+07	4.73624e+07	2.93347e+07	3.4163e+07	3.51596e+07	3.20752e+07	4.89092e+07	5.00318e+07	3.44738e+07	2.46429e+07	3.30417e+07	4.15261e+07
Choline bitartrate	2.81087e+07	3.59155e+07	3.17493e+07	3.06127e+07	2.85653e+07	2.66197e+07	1.74953e+07	1.8725e+07	4.69104e+07	3.53785e+07	3.55434e+07	2.71675e+07
2-(tert-butyl)-1,3-thiazolane-4-carboxylic acid	2.73484e+07	3.06032e+07	3.26171e+07	4.25678e+07	2.50809e+07	5.63984e+07	4.73768e+07	4.36298e+07	2.16904e+07	2.59317e+07	2.90611e+07	2.9385e+07
4-Pyridoxic acid	3.34442e+07	3.79459e+07	3.67809e+07	2.90757e+07	3.79046e+07	1.90343e+07	3.26273e+07	2.90756e+07	4.00987e+07	5.96552e+07	2.31234e+07	5.83362e+07
ACar 18:1	1.8884e+07	2.45122e+07	2.03754e+07	3.09938e+07	4.66036e+07	4.66642e+07	6.47069e+07	2.53424e+07	1.82812e+07	1.16482e+07	1.00346e+07	1.0281e+07
L-beta-Imidazolelactic acid	3.16892e+07	4.57511e+07	3.24253e+07	5.20664e+07	1.81903e+07	3.54332e+07	4.79816e+07	4.04923e+07	2.25545e+07	2.21548e+07	4.74283e+07	3.10536e+07
3-amino-2-phenyl-2H-pyrazolo[4,3-c]pyridine-4,6-diol	3.86611e+07	2.14437e+07	1.58008e+07	1.4905e+07	1.49991e+07	1.50516e+07	1.54824e+07	1.73779e+07	2.15624e+07	2.39514e+07	1.39338e+07	1.48355e+07
4,4'-dimethoxy[1,1'-biphenyl]-2-carbonitrile	2.27739e+07	2.19624e+07	1.80249e+07	5.97945e+07	4.00344e+07	3.43085e+07	5.2374e+07	5.08343e+07	4.48691e+07	2.65695e+07	2.68403e+07	3.7019e+07
Nitrofurantoin	3.81212e+07	4.4e+07	3.38469e+07	2.52836e+07	1.11193e+07	1.01663e+07	1.82467e+07	2.61004e+07	2.21334e+07	3.07313e+07	2.96235e+07	2.93288e+07
Licochalcone A	3.8659e+06	3.42442e+07	2.7191e+07	3.29115e+07	2.89717e+07	2.43904e+07	3.06414e+07	2.55152e+07	2.11232e+07	1.1867e+07	1.22894e+07	2.01194e+07
2-Aminobenzenesulfonic acid	3.3122e+06	1.97694e+07	5.64422e+06	6.52103e+06	7.96214e+06	8.42386e+06	8.49136e+06	7.33946e+06	7.30333e+06	6.04714e+06	6.15526e+07	8.71193e+06
Lysopc 18:3	1.11995e+06	4.14334e+07	3.17417e+07	3.6041e+07	3.24591e+07	2.3599e+07	2.83906e+07	3.07807e+07	1.9485e+07	1.19277e+07	9.99267e+06	2.79574e+07
PC (18:2/20:5)	2.30365e+07	1.48329e+07	2.59099e+07	5.66205e+07	2.75954e+07	2.50757e+07	3.81994e+07	4.21864e+07	4.87501e+07	8.4087e+06	2.3354e+07	3.27066e+07
PC (19:2/18:3)	2.17923e+07	2.65812e+07	2.32618e+07	2.01231e+07	3.75247e+07	3.6348e+07	2.93218e+07	2.11154e+07	3.606e+07	2.22495e+07	9.29879e+06	1.87957e+07
PC (7:0/7:0)	5.59189e+06	777762	396377	1.72286e+06	1.03612e+06	903333	927233	943489	1.29042e+06	593055	5.93316e+07	825082
ACar 18:2	2.10153e+07	3.77191e+07	1.97454e+07	3.55506e+07	3.27019e+07	2.77424e+07	4.18593e+07	2.46631e+07	2.06951e+07	1.29617e+07	1.8538e+07	1.8347e+07
dUMP	2.71883e+07	4.24239e+07	3.55723e+07	2.70751e+07	2.14723e+07	1.83812e+07	1.41529e+07	1.91936e+07	1.9445e+07	2.00571e+07	2.35587e+07	2.25594e+07
3,3-dimethyl-5-oxo-5-[(3-phenyl-1H-pyrazol-5-yl)amino]pentanoic acid	1.34893e+07	3.74583e+07	6.25607e+06	4.39776e+07	4.3526e+07	3.76936e+07	5.03546e+07	5.84807e+07	5.21955e+07	8.91602e+06	4.61628e+07	6.14021e+06
1,3-Dihydro-1,3,3-trimethyl-2H-indol-2-ylidene acetaldehyde	3.36394e+07	1.99168e+06	4.21147e+07	975751	271920	1.63407e+07	4.69347e+06	3.30335e+06	237436	3.33317e+07	639893	1.59197e+07
EPK	2.06085e+06	3.60432e+07	3.53991e+07	4.65869e+07	3.5576e+07	3.41285e+07	3.85221e+07	4.46692e+07	5.05979e+07	2.20659e+07	2.80945e+07	2.85147e+07
PC (19:2/20:5)	1.93667e+07	4.0179e+07	2.87409e+07	2.34336e+07	3.88657e+07	4.11492e+07	4.2758e+07	3.07145e+07	3.47606e+07	2.7371e+07	1.03324e+07	1.71141e+07
(+)-ar-Turmerone	1.67185e+07	1.1069e+06	3.99594e+07	1.24122e+06	1.05913e+06	1.24594e+07	7.20132e+06	1.08409e+07	913895	3.0133e+07	836703	2.15018e+07
Allantoin	1.89825e+07	3.68931e+07	2.95103e+07	2.20412e+07	3.19603e+07	2.48705e+07	2.82583e+07	3.90147e+07	2.55741e+07	1.88045e+07	2.37444e+07	1.67026e+07
PC (18:4e/4:0)	2.94934e+07	2.35186e+07	1.87894e+07	2.36664e+07	2.05277e+07	2.18157e+07	1.60784e+07	2.0597e+07	1.17461e+07	1.33126e+07	1.13786e+07	1.78523e+07
1-(2-pyridin-2-yldiazenyl)-2-naphthol	7.10745e+06	2.40696e+07	1.40569e+07	4.28123e+07	4.65415e+07	3.80822e+07	2.36265e+07	2.82535e+07	1.15741e+07	7.18081e+06	1.42587e+07	1.71048e+07
PC (17:0/18:2)	1.90498e+07	2.24309e+07	2.37441e+07	1.26957e+07	1.42777e+07	3.07028e+07	1.6629e+07	1.89761e+07	1.95679e+07	1.66591e+07	1.67847e+07	1.51812e+07
7-Methylguanine	4.00045e+06	7.21207e+06	3.63534e+07	1.20347e+07	3.69238e+07	3.02447e+07	1.69745e+07	1.11692e+07	1.97681e+07	7.67924e+06	6.74449e+06	2.11601e+07
Isorhapontigenin	1.29389e+06	3.26474e+07	6.03286e+06	4.10535e+07	1.20515e+07	3.35871e+07	2.83262e+07	5.32071e+07	2.06176e+07	2.38168e+06	9.34605e+06	3.02847e+06
Ribulose-5-phosphate	5.81817e+06	3.27357e+07	2.26424e+07	2.5031e+06	2.98515e+06	3.37528e+06	3.33044e+06	4.46531e+06	1.65432e+07	2.31587e+07	2.23747e+07	3.31441e+06
7-Ketocholesterol	1.28265e+07	1.74483e+07	3.39955e+07	1.20633e+07	5.0882e+06	5.30637e+06	1.06576e+07	1.24464e+07	1.95497e+07	2.20772e+07	4.50909e+06	3.10955e+07
N-Acetylglucosamine 1-phosphate	2.10814e+07	3.24854e+07	2.73376e+07	1.46589e+07	2.0399e+07	1.7341e+07	1.63022e+07	1.50537e+07	2.58128e+07	2.64854e+07	2.07003e+07	1.73783e+07
N-Acetylvaline	1.42958e+07	3.00877e+07	2.15693e+07	3.34862e+07	3.76746e+07	2.83217e+07	3.14985e+07	3.00479e+07	1.52868e+07	2.43391e+07	3.17822e+07	3.43704e+07
Emamectin benzoate	2.50307e+07	1.49007e+06	412802	2.58494e+06	1.60086e+06	1.36888e+06	1.12375e+06	958333	1.25971e+06	1.08363e+06	5.86412e+06	782221
Homoarginine	2.07706e+07	1.71605e+07	3.20001e+07	2.00396e+07	2.29265e+07	1.85328e+07	1.93232e+07	1.71181e+07	2.37005e+07	3.14144e+07	2.62768e+07	2.50322e+07
PC (20:5e/22:6)	1.37796e+07	2.99978e+07	3.74072e+06	2.52523e+07	1.35835e+07	2.41378e+07	2.15642e+07	1.60802e+07	1.76628e+07	7.49088e+06	2.05499e+07	8.1803e+06
8,8-dimethyl-2-phenyl-4H,8H-pyrano[2,3-h]chromen-4-one	889831	4.30502e+06	1.32226e+06	3.72362e+07	1.54013e+07	1.70691e+07	2.21061e+06	6.6942e+06	4.01711e+06	1.63867e+06	1.21213e+07	1.91361e+06
PC (18:1/19:2)	1.90331e+07	1.67647e+07	1.44199e+07	2.62139e+07	2.1383e+07	2.78604e+07	2.81187e+07	2.30895e+07	2.82944e+07	1.96742e+07	9.57579e+06	2.34366e+07
Thiamine monophosphate	1.5142e+07	2.88863e+07	1.61608e+07	1.9232e+07	2.12629e+07	1.77043e+07	2.65629e+07	2.75897e+07	1.85247e+07	1.67702e+07	1.76558e+07	1.95441e+07
PE (18:0/20:5)	1.78498e+07	2.31387e+07	1.88769e+07	1.98567e+07	3.24607e+07	2.95356e+07	2.59196e+07	2.94739e+07	2.59011e+07	1.86062e+07	8.68765e+06	2.37172e+07
PE (19:2/19:2)	1.96203e+07	1.23456e+07	2.80575e+07	2.69793e+07	1.85462e+07	3.66035e+07	2.50273e+07	1.94198e+07	1.86978e+07	1.48569e+07	3.02055e+07	1.48421e+07
13-HPODE	1.7656e+07	2.30696e+07	1.14875e+07	1.0369e+07	1.38837e+07	1.68832e+07	1.75301e+07	1.20984e+07	1.43378e+07	1.35643e+07	1.32472e+07	8.08423e+06
3-(3,4-dimethylphenyl)-3,4-dihydro-1,2,3-benzotriazin-4-one	1.66456e+07	2.71966e+07	2.24834e+07	1.33995e+07	2.64372e+07	9.69628e+06	1.07955e+07	1.16498e+07	1.7988e+07	2.0591e+07	2.21144e+07	1.46545e+07
L-arginine	1.57493e+07	1.90662e+07	2.73729e+07	2.26564e+07	1.50114e+07	1.00955e+07	1.7138e+07	1.72008e+07	1.98281e+07	2.51632e+07	2.19361e+07	2.46258e+07
PC (18:5e/19:2)	1.06875e+07	1.15013e+07	1.07785e+07	1.29689e+07	1.77725e+07	1.74039e+07	1.86592e+07	1.85152e+07	1.66052e+07	1.38175e+07	2.0687e+07	1.62546e+07
Limonin	5.24326e+06	2.60738e+07	5.28597e+06	1.07685e+07	1.53356e+07	4.04727e+06	1.06539e+07	1.01072e+07	2.19879e+07	1.206e+07	9.07706e+06	2.04656e+07
N4-phenethylmorpholine-4-carbothioamide	1.74175e+07	1.16986e+07	2.55558e+07	2.04927e+07	1.33678e+07	1.00407e+07	9.80533e+06	2.10806e+07	1.80299e+07	3.1637e+07	2.65529e+07	2.33494e+07
1-[(3,5-dimethylisoxazol-4-yl)sulfonyl]piperidine	8.48258e+06	2.5575e+07	5.35143e+06	3.9361e+06	3.17698e+06	1.17411e+06	3.98739e+06	9.07638e+06	2.8728e+06	5.15341e+06	5.02649e+06	8.64661e+06
ERH	1.9073e+07	2.0029e+07	1.88352e+07	1.85871e+07	1.0678e+07	1.34596e+07	1.51017e+07	1.63153e+07	1.74786e+07	1.81048e+07	1.73134e+07	2.2632e+07
Clinafloxacin	1.41495e+07	1.76885e+07	1.80877e+07	2.27831e+07	2.63522e+07	2.65175e+07	2.26873e+07	2.06403e+07	2.08191e+07	1.73366e+07	1.48905e+07	1.66814e+07
N-Desmethylclobazam	1.83819e+07	1.53433e+07	1.17093e+07	1.28002e+07	1.15194e+07	9.4683e+06	1.06474e+07	8.54288e+06	7.36993e+06	1.7704e+07	1.28876e+07	1.35899e+07
PC (20:4/22:6)	9.88211e+06	2.24888e+07	548115	1.75397e+07	1.94332e+07	1.76441e+07	2.21097e+07	1.9378e+07	1.3954e+07	1.00077e+07	1.48214e+07	1.27707e+07
Milbemycin A4 oxime	1.78954e+07	1.69355e+07	1.37818e+07	1.45663e+07	1.37374e+07	1.17859e+07	9.03144e+06	1.25653e+07	2.00561e+07	1.83397e+07	1.67414e+07	2.43263e+07
PC (16:0/17:1)	1.01707e+07	1.11682e+07	1.33472e+07	1.39002e+07	9.48116e+06	2.79715e+07	1.64931e+07	2.24272e+07	9.4457e+06	8.13584e+06	7.68893e+06	2.82495e+06
PC (17:2/18:5)	1.18554e+07	1.60784e+07	1.74648e+07	1.76131e+07	1.56393e+07	1.66205e+07	1.90921e+07	1.81416e+07	1.5646e+07	1.43033e+07	9.2423e+06	1.9281e+07
2-(1-benzothiophen-2-yl)-5-methyl-4H-3,1-benzoxazin-4-one	1.62234e+07	1.66464e+07	1.70914e+07	1.65292e+07	1.40806e+07	7.81647e+06	1.56955e+07	2.24558e+07	1.41752e+07	1.76668e+07	1.16888e+07	1.4737e+07
5,6-dimethyl-3-[5-(trifluoromethyl)pyridin-2-yl]-1,2,4-triazine	1.31564e+07	1.73844e+07	1.90163e+07	1.81831e+07	1.10369e+07	2.11768e+07	1.68669e+07	2.18402e+07	1.58462e+07	1.28665e+07	2.2824e+07	3.09382e+07
Roquefortine C	1.15988e+07	1.87633e+07	2.06415e+07	1.97331e+07	1.77722e+07	1.51769e+07	2.4286e+07	2.32326e+07	9.23333e+06	1.37435e+07	1.8799e+07	1.19405e+07
Maltopentaose	8.15034e+06	8.16196e+06	7.20915e+06	1.61866e+07	1.19431e+07	1.4578e+07	1.30416e+07	1.27632e+07	1.29846e+07	4.78515e+06	1.10457e+07	1.11733e+07
N-[(4-hydroxy-3-methoxyphenyl)methyl]-8-methylnonanamide	1.56365e+07	1.83821e+07	1.25391e+07	8.20308e+06	1.1425e+07	9.15054e+06	1.06552e+07	1.38506e+07	8.09399e+06	7.93966e+06	1.1083e+07	1.63602e+07
5-(hydroxymethyl)-4-methoxy-2,5-dihydrofuran-2-one	1.24352e+07	1.61593e+07	1.58031e+07	2.19074e+07	2.2366e+07	1.35476e+07	2.32284e+07	1.64716e+07	1.66495e+07	2.16566e+07	2.58657e+07	2.06994e+07
2-(acetylamino)-3-[4-(acetylamino)phenyl]acrylic acid	6.99652e+06	3.83449e+06	2.40277e+06	3.1233e+06	2.13878e+06	2.51755e+07	2.74998e+06	4.11573e+06	2.25246e+06	1.68691e+06	1.43258e+06	2.28711e+06
morphine-d3	1.2644e+07	1.43259e+07	1.54115e+07	1.60073e+07	1.35103e+07	6.32286e+06	1.4257e+07	1.437e+07	1.78777e+07	2.28887e+07	1.84379e+07	2.16203e+07
3-{[(3S)-3-(1,3-Benzothiazol-2-yl)-1-pyrrolidinyl]methyl}benzonitrile	1.07572e+07	1.79513e+07	1.12402e+06	1.59653e+06	825752	969014	800553	8.03027e+06	651745	596531	2.02645e+06	2.7164e+06
Enrofloxacin	1.17131e+07	1.76583e+07	9.47817e+06	1.25188e+07	1.21465e+07	7.3032e+06	1.17357e+07	1.32205e+07	1.70044e+07	1.1478e+07	1.67167e+07	1.8595e+07
Cortisol	8.75638e+06	7.38655e+06	5.80586e+06	6.03487e+06	4.89446e+06	1.94407e+07	2.56652e+07	8.76699e+06	1.04493e+07	1.00652e+07	7.23526e+06	6.38939e+06
(+/-)11(12)-DiHET	1.37813e+07	1.52799e+07	1.32926e+07	9.55021e+06	9.03023e+06	7.63501e+06	6.98934e+06	7.05198e+06	7.98657e+06	8.60285e+06	5.85023e+06	7.90628e+06
PC (17:0/18:3)	1.17332e+07	2.23154e+06	1.53514e+06	1.72037e+06	3.12719e+06	2.21336e+07	1.97284e+06	2.32436e+06	1.09481e+07	1.74472e+06	524820	1.15379e+06
N-Acetyl-L-leucine	1.35213e+07	1.34148e+07	1.16133e+07	1.06541e+07	9.95173e+06	1.21318e+07	1.05722e+07	7.36993e+06	4.33649e+06	1.37844e+07	2.018e+07	1.11537e+07
Gamithromycin	1.33691e+07	1.46633e+07	1.35144e+07	1.92599e+07	1.91703e+07	1.86135e+07	1.35455e+07	2.10286e+07	1.21759e+07	1.75502e+07	6.33026e+06	1.29562e+07
2-(3,4-dihydroxyphenyl)acetamide	1.25723e+07	6.0611e+06	4.85435e+06	2.3866e+06	2.01915e+06	2.16025e+06	3.77021e+06	3.52769e+06	2.88375e+06	6.25635e+06	8.94841e+06	7.37887e+06
L-Arabinitol	1.1648e+07	1.56105e+07	1.11421e+07	6.62787e+06	8.33472e+06	5.47905e+06	6.54154e+06	6.19421e+06	1.02917e+07	9.46654e+06	8.07839e+06	8.53184e+06
ethyl 4-methyl-2-(1H-pyrrol-1-yl)-1,3-thiazole-5-carboxylate	1.24969e+07	1.07386e+07	6.67793e+06	9.73129e+06	1.47461e+07	1.20256e+07	1.12358e+07	9.16429e+06	1.4832e+07	1.15536e+07	1.12789e+07	1.32992e+07
2-{[2-(4-methylpiperazino)phenyl]methylene}hydrazine-1-carbothioamide	1.24752e+07	1.41958e+06	674651	6.0245e+06	4.74165e+06	1.85454e+06	3.13431e+06	2.43881e+06	5.48775e+06	2.31239e+06	4.42659e+06	1.71655e+06
2-Arachidonyl Glycerol ether	4.77072e+06	1.16452e+07	1.06293e+07	1.32105e+07	6.63527e+06	7.03129e+06	1.01125e+07	6.2077e+06	1.44913e+07	5.3815e+06	7.35489e+06	1.11513e+07
ACar 22:6	6.26804e+06	1.02758e+07	5.79579e+06	1.06717e+07	1.58084e+07	6.54288e+06	1.50199e+07	1.00759e+07	7.78461e+06	2.96019e+06	5.12607e+06	5.01813e+06
jwh-018-d11	1.21783e+07	1.07409e+07	3.22595e+06	4.72345e+06	4.06327e+06	3.96189e+06	3.2701e+06	2.77219e+06	3.19567e+06	6.23265e+06	1.92189e+07	4.80793e+06
1-Methyladenosine	7.66869e+06	1.14063e+07	1.32909e+07	1.42666e+07	1.92669e+07	8.63357e+06	1.43424e+07	1.03012e+07	1.32539e+07	1.39737e+07	1.24071e+07	7.74904e+06
2-Furoic acid	1.10788e+07	1.47095e+07	1.35544e+07	1.37345e+07	1.28658e+07	1.55546e+07	1.5702e+07	1.76203e+07	1.54659e+07	1.10617e+07	1.49873e+07	1.29016e+07
PC (21:2/20:5)	6.83523e+06	1.06229e+07	5.73916e+06	5.12368e+06	1.02139e+07	1.07467e+07	1.0478e+07	1.02369e+07	1.00922e+07	6.8196e+06	5.27843e+06	7.68971e+06
Taurodeoxycholic Acid	8.20199e+06	1.33342e+07	1.27067e+07	1.02532e+07	1.33792e+07	1.58066e+07	1.37633e+07	6.6323e+06	1.47634e+07	1.00853e+07	6.06372e+06	1.3345e+07
2-(cyclopropylcarbonyl)-3-(4-fluoroanilino)acrylonitrile	5.12585e+06	8.80971e+06	1.46694e+07	7.15177e+06	1.11622e+07	5.17549e+06	8.82475e+06	7.96647e+06	1.02254e+07	1.29515e+07	1.15644e+07	8.77767e+06
PC (20:3e/18:2)	8.64374e+06	1.08958e+07	1.43039e+07	9.16907e+06	8.32631e+06	1.83763e+07	1.39621e+07	2.71002e+06	1.00274e+07	6.99657e+06	1.5951e+07	1.23875e+07
YLK	1.06351e+07	1.18246e+07	8.26025e+06	5.46755e+06	6.02306e+06	4.72027e+06	4.41705e+06	8.6245e+06	3.05042e+06	8.08926e+06	6.58468e+06	1.05167e+07
PC (15:0/15:0)	9.53886e+06	6.39349e+06	6.33258e+06	5.7994e+06	1.65187e+07	7.5164e+06	6.8472e+06	8.39477e+06	4.93065e+06	5.59902e+06	3.82424e+06	7.42168e+06
2'-Deoxyadenosine	9.95718e+06	4.27766e+06	9.87456e+06	3.70452e+06	3.33059e+06	3.9125e+06	2.36201e+06	3.12863e+06	3.8645e+06	7.57631e+06	8.11822e+06	6.77295e+06
(±)8-HEPE	9.50807e+06	5.26652e+06	4.28724e+06	5.517e+06	4.57322e+06	3.82154e+06	4.3837e+06	5.96273e+06	8.56455e+06	6.09478e+06	8.52748e+06	6.64872e+06
Uridine-5-diphosphoacetylglucosamine	9.38906e+06	1.16972e+07	8.05017e+06	5.99299e+06	5.40774e+06	7.37665e+06	8.49768e+06	1.32932e+07	7.38325e+06	7.58316e+06	1.20978e+07	1.31417e+07
2-Hydroxy-3-methylbutanoic acid	8.93931e+06	6.11367e+06	3.18706e+06	2.99563e+06	3.25944e+06	3.08601e+06	3.18756e+06	3.20175e+06	2.56412e+06	3.23188e+06	6.03691e+06	3.04177e+06
(+/-)12(13)-DiHOME	4.01597e+06	3.95106e+06	2.02438e+06	1.05971e+07	1.08113e+07	4.36852e+06	6.48347e+06	5.7625e+06	9.21856e+06	4.10209e+06	9.00671e+06	3.7336e+06
N4-Acetylcytidine	5.03625e+06	8.46894e+06	6.39979e+06	1.28909e+07	1.25508e+07	1.33297e+07	1.56869e+07	8.25193e+06	1.22069e+07	8.38116e+06	7.21304e+06	7.57476e+06
Dl-Lanthionine	8.18781e+06	4.82961e+06	3.96667e+06	3.12773e+06	2.09688e+06	2.58156e+06	3.34933e+06	2.72435e+06	1.97848e+06	6.78652e+06	4.88336e+06	5.33128e+06
pentane-1,2,3,4,5-pentol	7.86159e+06	8.41241e+06	8.20949e+06	1.27218e+07	1.21848e+07	1.14745e+07	1.34486e+07	1.0238e+07	7.08834e+06	8.59461e+06	6.18268e+06	9.93516e+06
PC (18:3/20:5)	5.53464e+06	7.60729e+06	4.91068e+06	7.97749e+06	1.00991e+07	5.60289e+06	8.38086e+06	8.80651e+06	7.21879e+06	4.19893e+06	2.33298e+06	3.68244e+06
16,16-Dimethyl prostaglandin A1	2.46619e+06	6.78517e+06	4.87923e+06	4.84502e+06	5.62211e+06	4.50279e+06	5.41022e+06	4.72329e+06	5.30655e+06	4.09412e+06	2.3313e+06	6.33957e+06
Methyl alpha-D-glucopyranoside	5.96139e+06	9.5395e+06	7.17732e+06	1.21307e+07	7.39733e+06	6.99125e+06	9.83384e+06	1.03001e+07	4.60034e+06	7.35139e+06	7.03992e+06	7.77974e+06
PC (19:1/20:5)	3.93653e+06	5.48526e+06	5.47645e+06	5.93812e+06	4.91801e+06	1.26959e+07	1.17009e+07	7.57885e+06	6.21752e+06	4.5818e+06	4.41144e+06	4.1599e+06
6-[2-(2H-1,3-benzodioxol-5-yl)ethyl]-4-methoxy-2H-pyran-2-one	1.26167e+06	8.33522e+06	2.85841e+06	9.8618e+06	1.23662e+07	4.4502e+06	8.48265e+06	1.18543e+07	8.43376e+06	1.92464e+06	7.90206e+06	3.17518e+06
6-Methoxy-2-naphthoic acid	6.36621e+06	8.91322e+06	1.38667e+06	9.67357e+06	1.1561e+07	1.06343e+07	1.20623e+07	1.1815e+07	8.75556e+06	4.9903e+06	1.28654e+07	6.27027e+06
Tyrosylalanine	5.10824e+06	9.54374e+06	5.39306e+06	6.57459e+06	3.11884e+06	5.04885e+06	6.05917e+06	7.75061e+06	3.78372e+06	4.42263e+06	7.65224e+06	6.20951e+06
N-METHYL (-)EPHEDRINE	2.0888e+06	2.75562e+06	5.84719e+06	9.67941e+06	5.30523e+06	4.4542e+06	5.11731e+06	1.46957e+07	4.14132e+06	5.04423e+06	1.12758e+07	4.9727e+06
UR-144 N-(2-hydroxypentyl) metabolite	5.83117e+06	9.42913e+06	5.60032e+06	7.70219e+06	4.17246e+06	5.03202e+06	5.18484e+06	5.72464e+06	3.39074e+06	4.04356e+06	4.7803e+06	4.76378e+06
PC (17:2/17:2)	4.74041e+06	4.35703e+06	2.33945e+06	1.1594e+07	5.36189e+06	4.52927e+06	7.42872e+06	9.76004e+06	7.17058e+06	1.84866e+06	5.99488e+06	7.78026e+06
Lysopc 18:2	4.36081e+06	8.41524e+06	5.81212e+06	5.81868e+06	5.80451e+06	5.45971e+06	1.00789e+07	4.35904e+06	6.98319e+06	2.9889e+06	3.05825e+06	5.52872e+06
2'-O-Methylguanosine	3.58527e+06	3.88468e+06	4.90018e+06	5.52739e+06	6.87594e+06	3.50263e+06	6.21341e+06	4.57941e+06	1.29845e+07	7.45522e+06	5.6019e+06	1.01259e+07
4-Pregnen-17alpha,20alpha-Diol-3-One	7.26569e+06	811763	447339	2.25105e+06	1.3959e+06	1.0094e+06	953730	959941	1.0638e+06	763610	1.61704e+06	613044
Lysopg 18:1	2.81016e+06	2.29487e+06	5.10313e+06	1.13181e+07	5.78852e+06	5.33027e+06	3.68233e+06	8.27165e+06	4.46594e+06	4.53117e+06	2.50487e+06	2.43614e+06
PC (19:2/18:4)	1.00501e+06	2.89305e+06	2.31582e+06	1.79588e+06	4.05977e+06	4.5587e+06	5.21237e+06	4.43216e+06	1.27841e+07	1.10976e+06	720801	2.07069e+06
PC (5:0/13:1)	6.91507e+06	7.91317e+06	444735	7.93518e+06	5.71889e+06	4.79509e+06	7.56624e+06	5.46371e+06	4.54554e+06	2.51878e+06	3.01964e+06	3.13528e+06
2-{[3-(2,3,4,5,6-pentamethylphenyl)prop-2-ynyl]oxy}tetrahydro-2H-pyran	1.82861e+06	3.47149e+06	3.52934e+06	1.06321e+07	2.19637e+06	3.23781e+06	2.4965e+06	6.29023e+06	1.71673e+06	1.56861e+06	2.1036e+06	2.54132e+06
Hexanoylcarnitine	6.40875e+06	4.3196e+06	4.14837e+06	6.57693e+06	5.56515e+06	6.35679e+06	1.22997e+07	5.28321e+06	1.68834e+06	6.90381e+06	2.89755e+06	4.79404e+06
All trans-Retinal	5.8395e+06	3.95941e+06	2.70674e+06	6.68946e+06	4.64597e+06	3.12203e+06	3.29404e+06	5.16043e+06	6.86236e+06	3.65089e+06	4.74246e+06	3.85867e+06
Vitamin A	3.55028e+06	5.93033e+06	5.42052e+06	5.67534e+06	4.86332e+06	5.23709e+06	5.26471e+06	4.94206e+06	3.15886e+06	3.81604e+06	3.45876e+06	4.46453e+06
lipoamide	3.19674e+06	5.205e+06	8.35129e+06	4.09607e+06	6.12116e+06	4.57569e+06	5.86238e+06	5.15236e+06	3.16859e+06	7.97289e+06	7.31044e+06	4.79104e+06
3,5,7-trihydroxy-2-phenyl-4H-chromen-4-one	6.43893e+06	2.57719e+06	1.19883e+06	371729	88604.3	1.31052e+06	617446	336636	617241	1.67802e+06	4.03872e+06	1.34825e+06
TNK	5.71448e+06	6.45293e+06	8.30978e+06	3.31988e+06	5.69618e+06	3.55728e+06	6.24355e+06	5.24441e+06	5.84976e+06	8.47442e+06	3.43325e+06	5.85576e+06
ACar 20:1	1.22642e+06	7.83712e+06	1.40713e+06	6.11485e+06	9.28192e+06	6.97877e+06	7.69028e+06	4.02103e+06	4.57904e+06	745879	3.21666e+06	1.29765e+06
2-Methoxybenzaldehyde	6.37665e+06	6.47023e+06	5.92807e+06	6.25681e+06	6.42185e+06	5.8367e+06	6.14548e+06	7.56767e+06	8.72576e+06	7.27898e+06	7.14107e+06	9.49081e+06
3-(1-benzylpiperidin-4-yl)-3H-[1,2,3]triazolo[4,5-b]pyridine	510491	724984	653489	828541	1.87108e+06	695297	1.1445e+07	1.00562e+06	775068	433027	518793	634556
Tyr-Tyr	5.96465e+06	7.58378e+06	3.63647e+06	2.45121e+06	3.1668e+06	1.74825e+06	2.74232e+06	3.53674e+06	2.94895e+06	3.12184e+06	2.71119e+06	4.34241e+06
1,4-dihydroxyheptadec-16-en-2-yl acetate	3.47791e+06	7.23799e+06	7.33902e+06	5.81765e+06	4.03709e+06	5.4668e+06	5.88858e+06	7.78237e+06	2.87482e+06	3.65901e+06	2.28258e+06	3.76287e+06
Xanthurenic Acid	5.86218e+06	2.94757e+06	4.20027e+06	1.60542e+06	1.11719e+06	1.27935e+06	1.29835e+06	2.06645e+06	5.92391e+06	6.90314e+06	4.00462e+06	4.01382e+06
PC (19:1/19:2)	560096	5.14204e+06	4.59092e+06	2.42185e+06	2.47637e+06	9.43698e+06	4.05609e+06	1.63589e+06	3.42232e+06	2.64973e+06	4.3913e+06	2.66859e+06
3-phenyl-5-[3-(trifluoromethyl)-1H-pyrazol-1-yl]-1,2,4-thiadiazole	399350	7.16223e+06	494436	678630	592602	739084	622165	531820	581535	539415	100122	714020
PC (20:2/20:3)	4.61126e+06	4.50053e+06	7.43958e+06	6.42896e+06	1.97189e+06	8.93059e+06	6.59777e+06	5.04678e+06	6.27494e+06	2.30384e+06	7.97536e+06	4.80378e+06
ACar 20:3	2.57878e+06	4.27833e+06	3.52055e+06	5.49842e+06	5.67959e+06	6.79005e+06	7.30193e+06	3.36747e+06	1.69244e+06	1.74608e+06	2.38627e+06	3.34897e+06
8-(1,2-dihydroxy-3-methylbut-3-en-1-yl)-7-methoxy-2H-chromen-2-one	1.05003e+06	868980	3.31823e+06	2.66524e+06	531140	1.15479e+06	2.27843e+06	1.04806e+07	484125	614730	754951	2.51284e+06
PC (20:3/20:3)	4.28995e+06	4.87901e+06	4.91924e+06	3.08069e+06	3.29284e+06	8.70184e+06	5.44609e+06	5.09442e+06	3.83113e+06	2.59614e+06	3.31696e+06	1.29104e+06
s7p	4.65653e+06	5.70715e+06	5.40633e+06	8.20079e+06	6.58665e+06	6.33046e+06	5.89069e+06	7.53425e+06	5.30809e+06	5.05263e+06	5.17575e+06	4.58779e+06
4-amino-1-(2-furylmethyl)-6-hydroxy-1,2-dihydropyrimidine-2-thione	5.13426e+06	4.26923e+06	3.78304e+06	6.1643e+06	6.65745e+06	6.56157e+06	5.90485e+06	6.44878e+06	4.86581e+06	4.8075e+06	4.65596e+06	6.56015e+06
Adiphenine	1.43184e+06	6.15264e+06	1.59966e+06	5.95071e+06	6.53074e+06	1.99206e+06	2.79994e+06	3.87259e+06	5.90781e+06	677934	6.58326e+06	1.28386e+06
PC (22:6e/18:3)	3.32088e+06	3.09143e+06	252072	7.55628e+06	2.74967e+06	1.44797e+06	8.32771e+06	5.76787e+06	2.4199e+06	1.79572e+06	5.8991e+06	6.56494e+06
2-Methoxyestradiol (2-MeOE2)	1.65276e+06	5.52094e+06	2.96306e+06	5.26971e+06	2.27775e+06	2.16657e+06	2.1932e+06	3.19235e+06	2.11974e+06	1.59883e+06	1.92984e+06	2.24705e+06
1-(3-ethyl-2,4-dihydroxy-6-methoxyphenyl)butan-1-one	4.41616e+06	2.08242e+06	2.24324e+06	3.1212e+06	2.38428e+06	1.94549e+06	2.35059e+06	3.45567e+06	4.52655e+06	2.47463e+06	2.38038e+06	2.18876e+06
RLH	3.2466e+06	4.6818e+06	5.15524e+06	4.83432e+06	4.77542e+06	3.36556e+06	4.51577e+06	3.50125e+06	4.64349e+06	5.12123e+06	6.1665e+06	7.80353e+06
ACar 21:2	351857	5.15711e+06	131981	599165	624470	623971	190778	554150	462125	109082	2.25457e+06	130529
DLK	140460	2.06105e+06	5.30758e+06	997506	1.09798e+06	1.8528e+06	892409	936818	690707	698885	133457	824589
ACar 16:1	1.89807e+06	2.51002e+06	2.02244e+06	2.49002e+06	5.54734e+06	4.16052e+06	6.79516e+06	3.16595e+06	1.99064e+06	1.0373e+06	964984	973366
N1-(2,3-dihydro-1,4-benzodioxin-2-ylmethyl)-2,2-dimethylpropanamide	3.83572e+06	822330	2.43881e+06	1.14848e+06	683543	2.7074e+06	1.16589e+06	1.18541e+06	556292	2.14917e+06	586272	1.80285e+06
PC (14:0e/20:2)	3.19254e+06	2.63714e+06	4.89794e+06	2.60992e+06	1.7267e+06	4.30435e+06	4.23451e+06	1.75342e+06	3.63814e+06	1.49867e+06	3.65607e+06	3.27996e+06
(6E)-7-(2H-1,3-benzodioxol-5-yl)-1-(piperidin-1-yl)hept-6-en-1-one	826433	4.08686e+06	4.50446e+06	3.98082e+06	4.68842e+06	3.45886e+06	4.22767e+06	3.5849e+06	3.16164e+06	1.61575e+06	1.7383e+06	3.28829e+06
ACar 7:0	3.48335e+06	3.63073e+06	1.92403e+06	1.74079e+06	1.95578e+06	2.11874e+06	2.3326e+06	1.48184e+06	781247	1.50934e+06	3.55387e+06	2.14449e+06
KMK	368193	4.31194e+06	304948	1.18225e+06	837923	786755	434986	859963	265226	163471	689422	331099
PC (18:5e/24:4)	1.32815e+06	1.90477e+06	198829	4.03785e+06	1.35716e+06	2.05401e+06	6.37715e+06	3.80612e+06	2.21951e+06	1.03607e+06	2.47087e+06	3.55138e+06
Palmitoylethanolamide	865823	2.12373e+06	3.37293e+06	4.26659e+06	2.94162e+06	5.62823e+06	4.32046e+06	3.00996e+06	1.40616e+06	842369	630654	1.36137e+06
4-morpholinobenzoic acid	2.7178e+06	1.7542e+06	1.99911e+06	2.13556e+06	1.84796e+06	1.50551e+06	6.36111e+06	1.7481e+06	886450	1.05643e+06	2.28534e+06	900446
7-methyl-3-nitroimidazo[1,2-a]pyridine	3.37579e+06	2.976e+06	2.86213e+06	4.31771e+06	4.80819e+06	4.98393e+06	4.40731e+06	4.18038e+06	4.17213e+06	2.91399e+06	3.46227e+06	4.09708e+06
Homo-Gamma-Linolenic Acid (C20:3)	3.35236e+06	1.49208e+06	1.11966e+06	890155	917170	696356	805655	1.02913e+06	895502	2.26187e+06	4.48214e+06	1.25983e+06
PC (16:0/18:5)	2.26481e+06	2.17417e+06	2.23288e+06	2.19726e+06	2.9203e+06	1.84615e+06	2.5741e+06	2.50109e+06	3.89858e+06	634233	1.67327e+06	1.5168e+06
ACar 20:0	432769	3.82639e+06	1.13011e+06	1.31253e+06	1.39223e+06	1.36651e+06	1.06892e+06	2.6607e+06	417955	124576	2.37948e+06	518162
ethyl 5-[(2,1,3-benzoxadiazol-4-ylsulfonyl)amino]-2-piperidinobenzoate	1.51357e+06	1.68305e+06	3.94636e+06	916767	839424	1.2193e+06	1.28414e+06	1.15905e+06	1.05044e+06	2.98205e+06	2.24899e+06	1.38263e+06
PC (16:2e/22:6)	539415	1.34942e+06	148501	2.00754e+06	3.42802e+06	4.56505e+06	2.21048e+06	2.57759e+06	1.82086e+06	1.25475e+06	2.62271e+06	1.26847e+06
(2E)-1-(2,4-dihydroxyphenyl)-3-(4-hydroxyphenyl)prop-2-en-1-one	2.75236e+06	1.27926e+06	1.63884e+06	615995	364522	1.78754e+06	1.89017e+06	3.90531e+06	1.18148e+06	1.42075e+06	2.24248e+06	3.15241e+06
ACar 19:1	1.01285e+06	3.35639e+06	151650	674491	370383	308274	224956	664695	497987	85860.6	2.99797e+06	96775.4
1-Methylguanosine	2.30107e+06	1.54995e+06	537454	2.81358e+06	2.24769e+06	2.34275e+06	2.35145e+06	3.00991e+06	1.29497e+06	1.16209e+06	1.82567e+06	1.87217e+06
Cyclopentyl fentanyl-d5	1.09589e+06	1.82204e+06	681162	1.09705e+06	1.56311e+06	2.24372e+06	4.10419e+06	905995	96444.6	253057	671154	473011
Flavin adenine dinucleotide	1.41067e+06	2.5132e+06	2.80945e+06	2.04311e+06	1.97182e+06	2.20274e+06	3.2136e+06	2.56988e+06	2.55352e+06	2.42378e+06	2.52323e+06	2.72257e+06
4-cyclopropyl-6-(methylthio)-2-pyrazin-2-ylpyrimidine-5-carbonitrile	2.14538e+06	183601	1.48103e+06	331028	223868	924321	335576	300148	316290	1.45974e+06	164744	1.43529e+06
4-Hydroxybenzaldehyde	2.10962e+06	2.31586e+06	2.09287e+06	2.35049e+06	2.70381e+06	2.18832e+06	2.74417e+06	2.80402e+06	2.69691e+06	2.75164e+06	2.65269e+06	3.02228e+06
PC (16:1e/3:0)	1.38492e+06	1.33796e+06	1.46038e+06	3.07672e+06	2.19293e+06	2.96106e+06	2.26271e+06	1.22989e+06	351559	724784	482801	1.55086e+06
N-(9-oxodecyl)acetamide	732309	871158	728181	2.99783e+06	1.29551e+06	1.43285e+06	1.36547e+06	1.70362e+06	1.59501e+06	585010	3.23824e+06	637591
ACar 18:3	1.82819e+06	1.15805e+06	1.29593e+06	436070	1.01902e+06	1.10527e+06	1.07976e+06	1.45572e+06	736195	514161	1.70617e+06	1.11513e+06
PC (6:0/16:3)	1.85605e+06	841960	448101	457596	281922	323079	257069	407369	154412	841537	396846	429808
PC (20:5/22:6)	559979	514273	1.19059e+06	510845	936185	1.01615e+06	1.06052e+06	1.70477e+06	3.29391e+06	213427	653214	668448
TPH	518632	94260.8	307284	391384	384139	2.92745e+06	215422	319507	151331	389991	85568.9	230130
PC (17:0/18:5)	254554	1.2228e+06	400897	2.50741e+06	1.10414e+06	2.84003e+06	1.70578e+06	2.0113e+06	1.24043e+06	879010	453774	911251
PC (20:3/22:6)	1.70901e+06	1.03744e+06	56292.3	1.14275e+06	1.10978e+06	1.32576e+06	1.32309e+06	1.26058e+06	797909	959213	687562	829700
PC (18:4e/22:4)	391848	998425	117115	2.28775e+06	1.64598e+06	1.48075e+06	1.76736e+06	1.70227e+06	583048	997920	1.28239e+06	1.28377e+06
PC (19:2/18:5)	280427	1.81922e+06	1.46172e+06	866838	326511	1.42021e+06	726699	1.16845e+06	795169	304926	46927.3	1.00262e+06
LysoPC 20:2	510014	1.713e+06	1.22234e+06	1.49887e+06	1.37954e+06	236688	1.76544e+06	474642	1.00941e+06	623608	637066	1.54362e+06
Leucine-enkephalin	1.17372e+06	1.08341e+06	1.5967e+06	982017	369804	1.44508e+06	567336	432757	423155	375431	378924	1.31171e+06
Purine	527173	344432	435697	440585	1.12937e+06	1.57177e+06	770667	812419	1.08719e+06	1.33548e+06	377760	699858
PC (18:4e/22:3)	123220	1.09014e+06	21388	273971	158406	220243	359401	423013	262310	148153	353339	296889
2,3-Dinor-TXB2	231790	567285	369081	402098	599056	509716	544576	518486	691096	740548	382077	507732
3-Nitro-L-Tyrosine	278353	253391	353148	309973	213764	191397	147765	210034	140783	171336	204808	121298
PC (18:5e/22:5)	89342.6	225920	15795.1	274002	123183	111234	195182	246241	99939.7	34706.1	469227	60465.8
LPC 22:6	3.97515e+09	5.06562e+09	3.61653e+09	4.23124e+09	4.26527e+09	3.30886e+09	3.90352e+09	3.85523e+09	2.43552e+09	1.83233e+09	2.16495e+09	2.88062e+09
Epigallocatechin	4.00652e+09	4.74915e+09	4.47026e+09	6.80984e+08	8.15444e+08	7.58511e+08	7.34305e+08	1.33707e+09	1.47257e+09	4.05289e+09	4.82712e+09	1.96468e+09
LPE 22:6	6.53416e+08	1.63482e+09	1.25951e+09	1.42548e+09	1.32929e+09	9.83606e+08	1.21499e+09	1.33816e+09	9.18235e+08	4.85922e+08	7.59379e+08	7.51288e+08
Leucylproline	1.48419e+09	1.64442e+09	1.1692e+09	1.28102e+09	8.57439e+08	7.76176e+08	7.99027e+08	9.62654e+08	7.90392e+08	8.93519e+08	1.03484e+09	1.22973e+09
PC (18:2/18:3)	2.46984e+08	4.92559e+08	4.0176e+08	8.01141e+08	5.95049e+08	4.51534e+08	1.18902e+09	7.04253e+08	7.43364e+08	5.8117e+08	1.24555e+08	4.73195e+08
Adenine	4.12181e+08	4.78524e+08	5.21046e+08	3.58759e+08	2.55462e+08	2.20867e+08	3.00889e+08	4.83301e+08	2.24318e+08	3.35637e+08	3.70698e+08	3.30969e+08
S-(Methyl)Glutathione	3.8016e+08	2.16086e+08	2.40308e+08	2.66821e+08	2.87534e+08	5.34127e+08	6.10686e+08	4.23561e+08	1.72985e+08	2.88215e+08	2.66953e+08	5.0418e+08
gamma-Glutamylleucine	1.80821e+08	4.68091e+08	1.15939e+08	3.73724e+08	3.38988e+08	3.51057e+08	3.36772e+08	3.11822e+08	3.01196e+08	9.07144e+07	1.64262e+08	1.42511e+08
L-Alanyl-L-Lysine	3.16404e+08	3.09716e+08	3.04157e+08	2.79516e+08	2.33121e+08	1.49471e+08	2.82791e+08	3.80939e+08	2.52434e+08	3.37737e+08	2.62374e+08	3.39908e+08
L-Cysteine-glutathione gisulfide	1.4293e+08	3.81769e+08	2.72089e+08	4.81699e+07	5.66791e+07	2.85498e+07	2.78767e+07	4.93276e+07	9.96896e+07	2.28833e+08	3.08837e+08	1.15157e+08
Ala-Gln	2.53834e+08	2.55338e+08	2.02746e+08	1.72618e+08	8.1769e+07	4.98494e+07	9.5312e+07	2.16567e+08	1.41261e+08	1.74455e+08	1.78927e+08	2.21697e+08
Gly-Phe	1.54819e+08	2.49123e+08	7.80511e+07	4.76549e+07	3.79507e+07	2.2128e+07	5.81084e+07	1.18629e+08	5.00643e+07	1.03439e+08	1.18337e+08	2.01032e+08
N-Oleoyl Glycine	7.78762e+07	1.9746e+08	2.30345e+08	1.86542e+08	5.23085e+06	1.65171e+08	2.04859e+08	1.53508e+08	2.10152e+08	1.51329e+08	1.32406e+08	1.6761e+08
5-Methyluridine	7.46848e+07	1.61681e+08	6.58566e+07	1.55661e+08	9.07085e+07	1.0701e+08	4.59037e+07	5.29825e+07	6.71789e+07	5.85464e+07	7.18944e+07	5.81335e+07
Ne-(1-Carboxymethyl)-L-lysine	1.27939e+08	1.48196e+08	6.71798e+07	5.03449e+07	2.57033e+07	1.89892e+07	2.9819e+07	6.80773e+07	4.87304e+07	7.20505e+07	6.86198e+07	8.41894e+07
L-Kynurenine	9.85781e+07	5.51491e+07	5.09577e+07	3.3302e+07	4.5462e+07	3.05882e+07	5.30018e+07	3.69147e+07	4.57575e+07	1.28097e+08	1.9117e+08	7.79731e+07
N-[4-(diethylamino)phenyl]-N'-phenylurea	2.19003e+07	1.60221e+07	2.38268e+07	2.66432e+07	3.11828e+07	1.95594e+07	2.7234e+07	2.9229e+07	1.94767e+08	1.16809e+07	1.3068e+07	1.39918e+07
PC (18:0/20:5)	6.32854e+07	6.92136e+07	5.05828e+07	4.13148e+07	1.68518e+08	6.8717e+07	6.18733e+07	7.11137e+07	7.3009e+07	7.69338e+07	1.31862e+07	7.6433e+07
D-Ala-D-Ala	1.04255e+08	1.29357e+08	9.92415e+07	8.84607e+07	3.91026e+07	2.25879e+07	4.01722e+07	6.17147e+07	4.49107e+07	9.91804e+07	7.71453e+07	7.38278e+07
(5-L-Glutamyl)-L-Amino Acid	7.44412e+07	9.84177e+07	7.24748e+07	6.13944e+07	2.38405e+07	1.72656e+07	1.66338e+07	3.37524e+07	3.01039e+07	6.02238e+07	6.17141e+07	5.70335e+07
H-Gly-Pro-OH	7.79936e+07	7.47952e+07	8.82941e+07	4.39656e+07	4.03778e+07	3.36541e+07	3.10136e+07	3.50297e+07	4.51693e+07	5.69689e+07	7.24584e+07	5.30686e+07
Homogentisic Acid	3.46365e+07	4.50577e+07	9.01101e+07	2.72568e+07	8.56806e+07	6.85208e+07	7.02224e+07	4.75493e+07	9.13126e+07	8.82091e+07	8.35843e+07	6.45485e+07
Lysopc 17:0	6.74637e+07	3.8911e+07	6.06888e+07	8.82991e+07	3.79024e+07	4.76472e+07	5.18246e+07	6.8822e+07	2.82831e+07	3.32095e+07	2.64784e+07	5.06313e+07
Gly-Tyr-Ala	6.29581e+07	7.76531e+07	3.72653e+07	3.89056e+07	1.60808e+07	1.10211e+07	1.8778e+07	5.11581e+07	2.35003e+07	2.88644e+07	2.50645e+07	4.33505e+07
N-Acetylneuraminic acid	3.83315e+07	5.84059e+07	4.74531e+07	4.27463e+07	4.4348e+07	2.39229e+07	3.47398e+07	3.32132e+07	4.419e+07	4.2981e+07	2.38423e+07	2.82718e+07
Gly-Tyr	3.5032e+07	4.91926e+07	3.37955e+07	3.01722e+07	4.36786e+07	2.35306e+07	2.74876e+07	2.61056e+07	7.81913e+07	6.63283e+07	6.09949e+07	6.82742e+07
L-Leucyl-L-Alanine	3.18979e+07	2.99298e+07	1.80369e+07	1.50698e+07	7.55596e+06	3.91623e+06	9.30863e+06	2.30865e+07	1.29066e+07	2.31745e+07	2.39543e+07	2.62549e+07
LSD-d3	7.12287e+06	2.68604e+07	3.40917e+07	3.11158e+07	2.11124e+07	2.91677e+07	2.10653e+07	2.74462e+07	1.4901e+07	1.23814e+07	6.52607e+06	1.68232e+07
4-Acetamidobutyric Acid	2.47248e+07	8.36993e+06	1.36645e+07	8.24777e+06	1.256e+07	1.13576e+07	1.94172e+07	6.28229e+06	3.76361e+06	2.19438e+07	2.58101e+07	1.72942e+07
gamma-Glutamyltyrosine	2.06956e+07	2.85926e+07	2.04671e+07	2.81426e+07	9.57583e+06	2.99335e+07	2.6759e+07	2.53098e+07	1.86219e+07	2.37989e+07	2.45121e+07	2.34328e+07
L-Adrenaline	8.20975e+06	2.23124e+07	1.05113e+07	2.05404e+07	2.38376e+07	1.83354e+07	1.88131e+07	1.44132e+07	2.01686e+07	9.18673e+06	1.47633e+07	1.51849e+07
Propionyl-L-carnitine	1.21589e+07	1.19377e+07	1.18249e+07	8.92673e+06	1.2942e+07	8.34095e+06	1.03309e+07	9.77473e+06	1.9264e+07	1.40181e+07	2.79934e+07	1.1676e+07
Carnosine	7.76568e+06	1.49527e+07	1.22332e+07	1.04909e+07	1.70384e+07	5.77442e+06	1.23462e+07	1.72266e+07	1.23919e+07	1.47144e+07	2.19468e+07	1.57693e+07
Biotin	1.25647e+07	6.76288e+06	7.39294e+06	9.90412e+06	8.32706e+06	1.52543e+07	9.5849e+06	7.54023e+06	7.86849e+06	8.83549e+06	5.28731e+06	1.82367e+07
5-Hydroxytryptophan	8.93791e+06	6.69669e+06	5.72741e+06	8.17778e+06	8.07573e+06	1.51301e+07	7.9896e+06	9.11013e+06	1.71786e+07	1.61715e+07	1.43589e+07	1.19923e+07
(R)-3-Hydroxy myristic acid	5.2602e+06	5.99663e+06	5.10555e+06	1.06047e+07	5.35572e+06	6.98873e+06	9.14973e+06	1.04977e+07	5.81425e+06	3.04315e+06	5.14798e+06	7.28312e+06
7,8-Dihydrofolate	2.52363e+06	1.65271e+06	4.9259e+06	2.02601e+06	2.35694e+06	1.68107e+06	2.7173e+06	6.40614e+06	1.85201e+06	3.54647e+06	1.0728e+07	4.14426e+06
Prostaglandin G2	1.60445e+06	7.80774e+06	4.78876e+06	1.52786e+06	814727	2.09544e+06	1.59909e+06	908596	418374	3.18548e+06	2.35991e+06	2.24168e+06
Deoxyguanosine	5.54317e+06	1.00114e+06	1.73105e+06	9.03634e+06	8.73826e+06	8.19233e+06	6.99262e+06	7.00468e+06	4.31756e+06	2.37352e+06	3.84217e+06	4.02456e+06
Stercobilin	685616	593515	1.89064e+06	399295	844895	359222	326114	435493	675984	517853	4.97214e+06	180902

## Sheet: HSvs.NC
	Group
	NC			HS			HS+AH			AH
liver metabolites	NC1	NC2	NC3	HS1	HS2	HS3	HS+AH1	HS+AH2	HS+AH3	AH1	AH2	AH3
L-Glutathione oxidized	1.6475e+09	1.82172e+09	1.78155e+09	2.63402e+08	2.90225e+08	2.60875e+08	2.78121e+08	5.78103e+08	7.05749e+08	2.01777e+09	2.32785e+09	9.78637e+08
L-Saccharopine	1.12652e+08	1.02797e+08	1.10034e+08	2.09288e+07	1.97618e+07	2.19459e+07	2.01562e+07	3.5276e+07	7.58419e+06	1.56693e+08	5.88952e+07	7.08615e+07
Epigallocatechin	5.19148e+07	6.81582e+07	7.50867e+07	3.6155e+07	4.38833e+07	4.1433e+07	3.20422e+07	4.26652e+07	5.69623e+07	6.38122e+07	6.14732e+07	5.70579e+07
S-Adenosylhomocysteine	6.03473e+08	6.30317e+08	6.44951e+08	3.14053e+08	2.80497e+08	2.97991e+08	3.01234e+08	2.36728e+08	4.00196e+08	7.24505e+08	4.89755e+08	5.39395e+08
Maltotetraose	1.60539e+07	1.08274e+07	9.28095e+06	1.33496e+08	1.57235e+08	1.09356e+08	4.05603e+07	1.18343e+08	1.15147e+08	2.11483e+07	2.01326e+07	2.50494e+07
pentane-1,2,3,4,5-pentol	7.86159e+06	8.41241e+06	8.20949e+06	1.27218e+07	1.21848e+07	1.14745e+07	1.34486e+07	1.0238e+07	7.08834e+06	8.59461e+06	6.18268e+06	9.93516e+06
Nicotinamide adenine dinucleotide (NAD+)	6.22872e+07	6.57916e+07	5.6599e+07	1.77363e+07	1.9397e+07	1.45603e+07	1.69019e+07	2.39903e+07	3.41818e+07	5.58907e+07	5.32479e+07	2.91873e+07
H-Gly-Pro-OH	7.79936e+07	7.47952e+07	8.82941e+07	4.39656e+07	4.03778e+07	3.36541e+07	3.10136e+07	3.50297e+07	4.51693e+07	5.69689e+07	7.24584e+07	5.30686e+07
7-methyl-3-nitroimidazo[1,2-a]pyridine	3.37579e+06	2.976e+06	2.86213e+06	4.31771e+06	4.80819e+06	4.98393e+06	4.40731e+06	4.18038e+06	4.17213e+06	2.91399e+06	3.46227e+06	4.09708e+06
2-Aminoadipic acid	3.42547e+08	2.72252e+08	2.60237e+08	1.36122e+08	1.74997e+08	1.40715e+08	1.88499e+08	1.50928e+08	1.57142e+08	6.38719e+08	2.04317e+08	2.38319e+08
(+/-)11(12)-DiHET	1.37813e+07	1.52799e+07	1.32926e+07	9.55021e+06	9.03023e+06	7.63501e+06	6.98934e+06	7.05198e+06	7.98657e+06	8.60285e+06	5.85023e+06	7.90628e+06
Boc-beta-cyano-L-alanine	6.31785e+07	5.09374e+07	2.38048e+07	9.10541e+06	4.14038e+06	3.95657e+06	6.19935e+06	1.21602e+07	7.04171e+06	2.48674e+07	2.01024e+07	2.57492e+07
2'-O-Methyladenosine	4.85191e+06	5.45805e+06	9.18874e+06	2.00037e+07	2.00362e+07	3.66713e+07	1.99613e+07	2.23213e+07	2.37132e+07	1.62735e+07	3.40543e+06	7.84956e+06
Adenosine	2.12952e+07	3.1678e+07	3.55364e+07	9.60548e+07	8.76818e+07	1.06147e+08	7.12748e+07	7.51553e+07	1.75614e+07	1.62263e+07	3.48262e+07	4.27186e+07
5'-S-Methyl-5'-thioadenosine	2.12952e+07	3.1678e+07	3.55364e+07	9.60548e+07	8.76818e+07	1.06147e+08	7.12748e+07	7.51553e+07	1.75614e+07	1.62263e+07	3.48262e+07	4.27186e+07
L-Cysteine-glutathione gisulfide	1.4293e+08	3.81769e+08	2.72089e+08	4.81699e+07	5.66791e+07	2.85498e+07	2.78767e+07	4.93276e+07	9.96896e+07	2.28833e+08	3.08837e+08	1.15157e+08
VPH	4.18102e+07	7.37268e+07	5.73141e+07	2.13339e+08	1.61748e+08	1.20423e+08	1.24151e+08	1.54441e+08	1.73979e+08	5.40747e+07	1.07644e+08	6.20954e+07
YLK	1.06351e+07	1.18246e+07	8.26025e+06	5.46755e+06	6.02306e+06	4.72027e+06	4.41705e+06	8.6245e+06	3.05042e+06	8.08926e+06	6.58468e+06	1.05167e+07
Maltopentaose	8.15034e+06	8.16196e+06	7.20915e+06	1.61866e+07	1.19431e+07	1.4578e+07	1.30416e+07	1.27632e+07	1.29846e+07	4.78515e+06	1.10457e+07	1.11733e+07
ADP-ribose	5.00531e+08	7.64603e+08	4.99073e+08	2.08993e+08	1.32841e+08	9.07073e+07	8.71267e+07	2.39384e+08	4.59669e+07	4.25172e+08	2.56113e+08	1.88573e+08
Xanthurenic Acid	5.86218e+06	2.94757e+06	4.20027e+06	1.60542e+06	1.11719e+06	1.27935e+06	1.29835e+06	2.06645e+06	5.92391e+06	6.90314e+06	4.00462e+06	4.01382e+06
Inosine	3.05034e+09	3.11361e+09	3.32939e+09	4.21525e+09	4.12937e+09	4.94806e+09	4.47449e+09	4.21834e+09	4.64108e+09	4.15427e+09	2.54243e+09	2.6667e+09
Clinafloxacin	1.41495e+07	1.76885e+07	1.80877e+07	2.27831e+07	2.63522e+07	2.65175e+07	2.26873e+07	2.06403e+07	2.08191e+07	1.73366e+07	1.48905e+07	1.66814e+07
8,8-dimethyl-2-phenyl-4H,8H-pyrano[2,3-h]chromen-4-one	889831	4.30502e+06	1.32226e+06	3.72362e+07	1.54013e+07	1.70691e+07	2.21061e+06	6.6942e+06	4.01711e+06	1.63867e+06	1.21213e+07	1.91361e+06
Guanine	1.42672e+08	1.6089e+08	2.5427e+08	3.69462e+08	5.24135e+08	7.36483e+08	3.96864e+08	1.91001e+08	9.86734e+08	4.77316e+08	4.27465e+08	3.5433e+08
UDP-N-acetylglucosamine	1.15052e+08	1.78703e+08	9.92618e+07	5.28833e+07	5.35828e+07	4.03107e+07	6.16229e+07	1.02924e+08	3.43421e+07	6.82523e+07	1.17135e+08	7.19169e+07
L-Arabinitol	1.1648e+07	1.56105e+07	1.11421e+07	6.62787e+06	8.33472e+06	5.47905e+06	6.54154e+06	6.19421e+06	1.02917e+07	9.46654e+06	8.07839e+06	8.53184e+06
Adenosine 5'-monophosphate	3.02623e+09	3.56105e+09	2.78313e+09	2.0297e+09	1.40722e+09	1.32953e+09	2.41989e+09	2.33922e+09	9.85411e+08	1.76207e+09	2.53755e+09	2.33305e+09
PC (18:1/19:2)	1.90331e+07	1.67647e+07	1.44199e+07	2.62139e+07	2.1383e+07	2.78604e+07	2.81187e+07	2.30895e+07	2.82944e+07	1.96742e+07	9.57579e+06	2.34366e+07
Indole	4.55532e+09	5.29099e+09	4.11131e+09	6.75294e+09	6.67127e+09	5.59959e+09	5.82682e+09	5.59635e+09	5.69931e+09	4.60509e+09	6.01712e+09	6.44775e+09
2-(2-amino-3-methylbutanamido)-3-phenylpropanoic acid	5.80594e+07	6.33909e+07	3.15575e+07	1.20038e+07	2.36805e+07	9.49729e+06	3.10063e+07	3.88498e+07	1.72256e+07	1.22715e+07	1.72026e+07	5.81243e+07
Ne-(1-Carboxymethyl)-L-lysine	1.27939e+08	1.48196e+08	6.71798e+07	5.03449e+07	2.57033e+07	1.89892e+07	2.9819e+07	6.80773e+07	4.87304e+07	7.20505e+07	6.86198e+07	8.41894e+07
Erythrono-1,4-lactone	2.28027e+08	2.66528e+08	2.15906e+08	4.10118e+08	3.03919e+08	3.391e+08	2.77589e+08	2.23127e+08	3.65321e+08	3.19548e+08	2.65131e+08	4.06615e+08
Proline	3.08678e+08	2.95796e+08	3.31666e+08	2.91051e+08	2.25176e+08	2.46498e+08	2.60012e+08	2.51296e+08	1.18579e+08	2.3569e+08	3.17114e+08	2.54941e+08
Trigonelline	9.70049e+08	1.89567e+09	1.50708e+09	5.96091e+08	3.26681e+08	6.73372e+08	5.9586e+08	7.74888e+08	8.06004e+08	1.09545e+09	6.90314e+08	7.53904e+08
Guanosine monophosphate	4.67946e+08	8.02567e+08	6.25008e+08	3.8639e+08	3.08076e+08	2.54968e+08	2.69617e+08	4.10922e+08	2.45177e+08	4.60136e+08	2.27378e+08	4.62238e+08
Gly-Phe	1.54819e+08	2.49123e+08	7.80511e+07	4.76549e+07	3.79507e+07	2.2128e+07	5.81084e+07	1.18629e+08	5.00643e+07	1.03439e+08	1.18337e+08	2.01032e+08
DL-Tryptophan	4.47299e+09	5.18493e+09	4.03491e+09	6.63093e+09	6.55525e+09	5.5104e+09	5.72913e+09	5.5066e+09	5.58591e+09	4.50712e+09	5.89541e+09	6.32223e+09
4,4'-dimethoxy[1,1'-biphenyl]-2-carbonitrile	2.27739e+07	2.19624e+07	1.80249e+07	5.97945e+07	4.00344e+07	3.43085e+07	5.2374e+07	5.08343e+07	4.48691e+07	2.65695e+07	2.68403e+07	3.7019e+07
α-Lactose	5.87914e+07	4.32158e+07	4.35323e+07	8.15277e+07	7.66227e+07	7.12835e+07	5.25366e+07	6.8899e+07	1.0227e+08	4.23262e+07	9.88113e+07	1.02643e+08
Indole-3-acrylic acid	4.55532e+09	5.29099e+09	4.11131e+09	6.75294e+09	6.67127e+09	5.59959e+09	5.82682e+09	5.59635e+09	5.69931e+09	4.60509e+09	6.01712e+09	6.44775e+09
N-[(4-hydroxy-3-methoxyphenyl)methyl]-8-methylnonanamide	1.56365e+07	1.83821e+07	1.25391e+07	8.20308e+06	1.1425e+07	9.15054e+06	1.06552e+07	1.38506e+07	8.09399e+06	7.93966e+06	1.1083e+07	1.63602e+07
(-)-Epigallocatechin	5.19148e+07	6.81582e+07	7.50867e+07	3.6155e+07	4.38833e+07	4.1433e+07	3.20422e+07	4.26652e+07	5.69623e+07	6.38122e+07	6.14732e+07	5.70579e+07
1-Methylguanine	1.15877e+08	1.06727e+08	1.39723e+08	6.63105e+07	4.81608e+07	3.1703e+07	3.5735e+07	5.06968e+07	8.49268e+07	1.82872e+08	9.44089e+07	8.09136e+07
D-Raffinose	2.50663e+07	3.5557e+06	6.21163e+06	1.50452e+08	7.98633e+07	1.10395e+08	9.56505e+07	1.2269e+08	7.92005e+07	1.14286e+07	1.87675e+07	6.32852e+07
Cytidine 5'-monophosphate (hydrate)	6.24767e+07	1.19426e+08	1.04575e+08	4.15419e+07	3.65917e+07	3.44689e+07	3.04008e+07	3.28884e+07	5.4264e+07	8.35492e+07	7.77351e+07	5.71752e+07
Ala-Ile	1.63618e+08	2.13243e+08	7.02322e+07	4.95465e+07	4.04977e+07	2.32504e+07	5.06729e+07	1.00913e+08	3.58714e+07	7.48116e+07	7.3929e+07	1.16145e+08
Uridine-5-diphosphoacetylglucosamine	9.38906e+06	1.16972e+07	8.05017e+06	5.99299e+06	5.40774e+06	7.37665e+06	8.49768e+06	1.32932e+07	7.38325e+06	7.58316e+06	1.20978e+07	1.31417e+07
4-amino-1-(2-furylmethyl)-6-hydroxy-1,2-dihydropyrimidine-2-thione	5.13426e+06	4.26923e+06	3.78304e+06	6.1643e+06	6.65745e+06	6.56157e+06	5.90485e+06	6.44878e+06	4.86581e+06	4.8075e+06	4.65596e+06	6.56015e+06
7,8-Dihydrobiopterin	4.1896e+07	6.23405e+07	3.40357e+07	2.54177e+07	2.46946e+07	1.83234e+07	2.11155e+07	4.80809e+07	2.89835e+07	4.37111e+07	5.09519e+07	2.78221e+07
2-[(3S)-1-Benzyl-3-pyrrolidinyl]-1,3-benzothiazole	1.1166e+08	1.25208e+08	6.25634e+07	5.72647e+07	3.14686e+07	2.40074e+07	4.49936e+07	7.96577e+07	5.03681e+07	8.30184e+07	7.8979e+07	1.2199e+08
Tyr-Tyr	5.96465e+06	7.58378e+06	3.63647e+06	2.45121e+06	3.1668e+06	1.74825e+06	2.74232e+06	3.53674e+06	2.94895e+06	3.12184e+06	2.71119e+06	4.34241e+06
N4-Acetylcytidine	5.03625e+06	8.46894e+06	6.39979e+06	1.28909e+07	1.25508e+07	1.33297e+07	1.56869e+07	8.25193e+06	1.22069e+07	8.38116e+06	7.21304e+06	7.57476e+06
3-hydroxy-2-[5-nitro-2-(1-pyrrolidinyl)benzyl]propanenitrile	4.70734e+07	4.10944e+07	2.32185e+07	2.11322e+07	1.37457e+07	9.13029e+06	1.34894e+07	2.80119e+07	1.57819e+07	1.52529e+07	1.25595e+07	1.89683e+07
Adenine	1.41067e+06	2.5132e+06	2.80945e+06	2.04311e+06	1.97182e+06	2.20274e+06	3.2136e+06	2.56988e+06	2.55352e+06	2.42378e+06	2.52323e+06	2.72257e+06
N-Acetyl-DL-glutamic acid	2.01286e+08	1.00895e+08	1.28227e+08	6.4057e+07	5.7115e+07	5.47285e+07	4.14098e+07	4.32394e+07	9.96071e+07	1.12849e+08	1.47865e+08	1.35467e+08
L-Phenylalanine	1.34036e+10	1.68407e+10	1.44151e+10	2.12171e+10	2.34427e+10	1.73921e+10	1.71816e+10	1.70173e+10	2.48814e+10	2.1575e+10	2.29212e+10	2.40618e+10
ACar 20:4	3.26837e+07	5.35934e+07	4.11241e+07	5.85397e+07	8.65867e+07	7.0068e+07	9.42516e+07	4.71906e+07	4.20637e+07	2.49547e+07	3.14552e+07	3.72434e+07
s7p	4.65653e+06	5.70715e+06	5.40633e+06	8.20079e+06	6.58665e+06	6.33046e+06	5.89069e+06	7.53425e+06	5.30809e+06	5.05263e+06	5.17575e+06	4.58779e+06
Epinephrine	4.60302e+07	7.59532e+07	7.30171e+07	1.21897e+08	1.05852e+08	1.26043e+08	9.75674e+07	9.75701e+07	8.84159e+07	6.67492e+07	8.39294e+07	8.88076e+07

## Sheet: HS+AHvs.HS
	Group
	NC			HS			HS+AH			AH
liver metabolites	NC1	NC2	NC3	HS1	HS2	HS3	HS+AH1	HS+AH2	HS+AH3	AH1	AH2	AH3
2-(3,4-dihydroxyphenyl)acetamide	1.25723e+07	6.0611e+06	4.85435e+06	2.3866e+06	2.01915e+06	2.16025e+06	3.77021e+06	3.52769e+06	2.88375e+06	6.25635e+06	8.94841e+06	7.37887e+06
8,8-dimethyl-2-phenyl-4H,8H-pyrano[2,3-h]chromen-4-one	889831	4.30502e+06	1.32226e+06	3.72362e+07	1.54013e+07	1.70691e+07	2.21061e+06	6.6942e+06	4.01711e+06	1.63867e+06	1.21213e+07	1.91361e+06
3-hydroxy-3-methylpentanedioic acid	5.98778e+07	6.46305e+07	6.23664e+07	6.79254e+07	7.55033e+07	7.33611e+07	8.94552e+07	8.87548e+07	8.71818e+07	8.59864e+07	8.41634e+07	6.5016e+07
5-Methyluridine	7.46848e+07	1.61681e+08	6.58566e+07	1.55661e+08	9.07085e+07	1.0701e+08	4.59037e+07	5.29825e+07	6.71789e+07	5.85464e+07	7.18944e+07	5.81335e+07
ethyl 4-amino-2-(methylsulfanyl)-1,3-thiazole-5-carboxylate	2.54687e+09	2.74587e+09	1.98258e+09	2.48345e+09	2.55169e+09	3.04399e+09	2.20424e+09	1.90315e+09	2.00515e+09	2.04161e+09	1.92567e+09	2.69191e+09
Υ-L-Glutamyl-L-glutamic acid	9.49371e+07	1.31195e+08	1.13825e+08	9.40499e+07	7.40967e+07	8.82832e+07	3.53294e+07	5.24497e+07	5.44558e+07	1.10387e+08	1.12327e+08	7.21656e+07
Epinephrine	4.60302e+07	7.59532e+07	7.30171e+07	1.21897e+08	1.05852e+08	1.26043e+08	9.75674e+07	9.75701e+07	8.84159e+07	6.67492e+07	8.39294e+07	8.88076e+07
Creatine	2.29864e+09	4.35746e+09	2.20069e+09	2.70661e+09	2.6426e+09	2.37423e+09	2.01398e+09	1.83256e+09	2.25909e+09	1.8247e+09	2.35691e+09	1.49414e+09
PC (17:0/17:1)	1.74139e+09	2.19119e+09	2.28635e+09	2.57802e+09	2.91145e+09	2.70389e+09	2.00069e+09	2.43513e+09	2.0324e+09	1.84547e+09	1.69239e+09	2.17003e+09
L-Isoleucine	2.66129e+07	7.06866e+07	3.2115e+07	3.75691e+07	4.66227e+07	4.23059e+07	2.77618e+07	2.48594e+07	1.66067e+07	2.78673e+07	4.0306e+07	2.3283e+07
Flavin adenine dinucleotide	1.41067e+06	2.5132e+06	2.80945e+06	2.04311e+06	1.97182e+06	2.20274e+06	3.2136e+06	2.56988e+06	2.55352e+06	2.42378e+06	2.52323e+06	2.72257e+06
